# Supplementary material for: Neural and molecular changes during a mind-body reconceptualization, meditation, and open label placebo healing retreat: an observational study
Source: Commun Biol. 2025 Nov 6;8:1525. doi: 10.1038/s42003-025-09088-3 (PMC12592435; doi:10.1038/s42003-025-09088-3)
Supplement: Supplementary file 4 — Supplementary Data 1 [file 42003_2025_9088_MOESM4_ESM.xlsx]

## Sheet: Participants
sub_id	age	sex	level
4021	54	F	advanced
4025	56	F	novice
4015	37	F	novice
4023	46	M	novice
1960	44	M	advanced
4027	35	F	novice
2119	51	F	novice
4019	51	F	advanced
4016	32	F	novice
4017	53	F	novice
4014	52	M	advanced
4099	40	M	advanced
4026	31	F	novice
4020	45	M	advanced
1580	68	F	advanced
214	42	F	advanced
213	42	F	advanced
4018	33	F	advanced
4013	60	F	advanced
4022	55	M	novice

## Sheet: MEQ_scores
sub_id	MEQ_pre	MEQ_post
213	4.75833	4.65833
214	3.425	2.85
1402	1.69167	3.63333
1580	1.80833	2.2
1960	3.45833
2119	0.525	1.2
4005	3.68333	4.36667
4013	4.05833	4.9
4014	3.64167	4.36667
4015	2.075	3.48333
4016		3.675
4018	2.925	3.43333
4019	1.21667	0.85
4020	0.3	4.36667
4021	3.38333	4.34167
4023	1.59167	0.475
4025	1.23333	1.36667
4026	1.71667	1.31667
4027	1.38333	3.875
4099	2.11667	2.025

## Sheet: FMRI_framewisedisplacement
		timepoint	0	1	2	3	4	5	6	7	8	9	10	11	12	13	14	15	16	17	18	19	20	21	22	23	24	25	26	27	28	29	30	31	32	33	34	35	36	37	38	39	40	41	42	43	44	45	46
subject	session	task	FD	FD	FD	FD	FD	FD	FD	FD	FD	FD	FD	FD	FD	FD	FD	FD	FD	FD	FD	FD	FD	FD	FD	FD	FD	FD	FD	FD	FD	FD	FD	FD	FD	FD	FD	FD	FD	FD	FD	FD	FD	FD	FD	FD	FD	FD	FD
4013	pre	meditation	0	0.0107915	0.0383415	0.1373557348478999	0.0406646	0.0712659	0.0256277	0.0941259	0.130271	0.00394155	0.125384	0.0122854	0.120353	0.020025	0.110485	0.0541663	0.1645927499999999	0.010463	0.0372719	0.1002766379313999	0.0607858	0.0250567	0.0417718	0.0473919	0.0730645	0.0154786	0.0432155	0.0202831	0.0812262	0.0201254	0.0784738	0.0375929	0.0672206	0.0250377	0.0577896	0.0332032	0.087442	0.0155342	0.063523	0.0413994	0.125128	0.0145548	0.047661	0.0440973	0.053364	0.0133391	0.059403
4013	post	meditation	0	0.0366406	0.0384942	0.128646	0.0869068	0.0655033	0.12475	0.0670318	0.146956	0.0395006	0.0617631	0.146719	0.121053	0.0532698	0.129845	0.07438	0.043125	0.232065	0.0263914	0.1227538499999999	0.132018	0.243118	0.0746996	0.183758	0.114386	0.0710567	0.125811	0.0378978	0.148344	0.0340534	0.0874737	0.154064	0.103909	0.30402	0.108654	0.0955567	0.157679	0.0515495	0.267432	0.0536708	0.0914372	0.20744	0.162594	0.0777529	0.276283	0.0435148	0.0490412
4021	pre	meditation	0	0.0589488	0.146565	0.0504889	0.0820092	0.1060059999999999	0.054247	0.145348	0.0952275	0.125639	0.0943694	0.0748277	0.0601507	0.0986723	0.131808	0.126741	0.1055257549999999	0.0299913	0.0777799	0.0729788	0.0503995	0.0105052	0.0845477	0.0384464	0.0468851	0.0497279	0.1315641599999999	0.0568616	0.0414512	0.125259	0.186656	0.0499703	0.0771805	0.0639217	0.04304	0.0603884	0.138383	0.344032	0.191143	0.18031	0.133672	0.1725252229999999	0.119387	0.0387589	0.0785034	0.098827	0.129992
4021	post	meditation	0	0	0	0	0	0	0.038087	0.18393	0.121071	0.0212577	0.119949	0.102306	0.0387213	0.0454255	0.137087	0.1261883134333999	0.133621	0.1064349129042999	0.173977	0.126085	0.120689	0.110069	0.131065	0.0397168	0.0592691	0.0224459	0.0297467	0.0301497	0.0677171	0.107858	0.0638111	0.0737186	0.100468	0.127169	0.0737573	0.0728093	0.126444	0.0681697	0.0798767	0.082186	0.0428018	0.0373762	0.0435112	0.0549125	0.104019	0.153369	0.096615
4014	pre	meditation	0	0.311753	0.1079787237138999	0.046773	0.1772735190048999	0.0984443	0.0650563	0.0528892	0.0964253	0.0211154	0.0457045	0.0495462	0.0256417	0.0796284	0.0458458	0.225819	0.141373	0.0543623	0.0256418	0.1025936156256699	0.132161	0.0625052	0.0782384	0.0738299	0.0309578	0.0578514	0.0400917	0.0252822	0.0632999	0.154706	0.0883469	0.0676877	0.0907613	0.0775504	0.0610019	0.0518692	0.0552513	0.0288126	0.0890816	0.0290421	0.0168186	0.0286865	0.141364	0.0438948	0.0661714	0.169231	0.0208456
4014	post	meditation	0	0.00649085	0.00232233	0.0140886	0.0212377	0.0459278	0.0412682	0.0487991	0	0	0	0	0.0297643	0.0297643	0	0	0	0.0338008	0.0223512	0.056152	0	0	0	0.0612938	0.1531681125289999	0.0605367	0.0869842	0.0652364	0.0180624	0.0234363	0.00920642	0.0725633	0.1197178566861399	0.0433212	0.0208215	0.10338	0.0838515	0.105954	0.0129538	0.0116253	0.0613165	0.047416	0.0356179	0.0156365	0.0815786	0.0389138	0.0408246
4015	pre	meditation	0	0.00577999	0.00911565	0.00418405	0.0128987	0.031787	0.0030523	0.0105992	0.0115958	0.0070065	0.021563	0.0111322	0.0212132	0.0133488	0.0094286	0.0005761	0.0130739	0.023546	0.0020549	0.0120744	0.0140429	0.0074587	0.0183639	0.0035584	0.0181929	0.0034591	0.0051278	0.0349677	0.0098768	0.0176855	0.0148434	0.0165249	0.0410565	0.0148081	0.0082948	0.0190221	0.0164971	0.040931	0.0045654	0.0152305	0.0045873	0.0166223	0.0079795	0.0033586	0.0246425	0.0233847	0.0077022
4015	post	meditation	0	0.0193286	0.0124658	0.0128857	0.00200089	0.0290294	0.0007329	0.0377754	0.027155	0.0106068	0.0391135	0.00423147	0.00820886	0.00899303	0.0209568	0.00752451	0.0174816	0.0002527	0.0071816	0.009332	0.02138	0.0244248	0.014874	0.0041184	0.0103664	0.0605479	0.0042303	0.0619253	0.0222245	0.0130562	0.0374392	0.00923358	0.0507556	0.0223225	0.0171224	0.00925729	0.0194719	0.0220234	0.00169933	0.034014	0.0162612	0.025003	0.00887231	0.010993	0.0071197	0.0278597	0.0105763
214	pre	meditation	0	0.0760082	0.10358	0.0969854	0.0688857	0.0225809	0.0414492	0.0227404	0.227727	0.491118	1.503640479815884	0.6273329700000002	0.7798797189999999	0.153958	0.270415	0.493707	1.05405	0.313847	0.7516387999999998	0.640052	0.53675	0.6297775499999999	0.818231	0.5290304000000001	0.387523	0.283745	0.166748	0.182187	0.418512	0.2688463999999999	0.205482	0.2198	0.266032	0.0627403	0.1239593499999999	0.1125897499999999	0.0597787	0.0337216	0.0210229	0.051484	0.0797109	0.0697727	0.0738983	0.0228227	0.0324945	0.0457762	0.0195862
214	post	meditation	0	0.0138829	0.0169254	0.0033465	0.0280337	0.0151639	0.0269487	0.002006	0.055912	0.026359	0.0194754	0.0305343	0.00307185	0.0210482	0.0848006	0.0845555	0.106237	0.0876337	0.0286747	0.10519	0.0428773	0.0327296	0.0332349	0.0848452	0.0616771	0.189205	0.186812	0.0645402	0.247583	0.0686945	0.0260111	0.135124	0.0279415	0.0441137	0.0670991	0.0514381	0.101118	0.1190050002052699	0.098578	0.0728375	0.0496047	0.0378961	0.031062	0.1143601006482499	0.0805082	0.10239	0.0247615
4099	pre	meditation	0	0.0096524	0.0158987	0.0041232	0.0032637	0.019457	0.0025135	0.016338	0.193982	0.0327124	0.133307	0.056807	0.0887161	0.0371797	0.031796	0.196381	0.00453777	0.0272448	0.0401796	0.1789580156369999	0.0219277	0.0372498	0.163156	0.0353502	0.0406265	0.109393	0.0855142	0.0408896	0.00606531	0.0519329	0.042714	0.064071	0.034539	0.121836	0.0211551	0.0674638	0.256717	0.166564	0.141928	0.0680723	0.0983256	0.0364929	0.0626425	0.202	0.105738	0.00688412	0.0247909
4099	post	meditation	0	0.0435226	0.0091775	0.0311701	0.025064	0.009482	0.012833	0.018729	0.024371	0.046603	0.002109	0.008975	0.041176	0.035003	0.0476539	0.0269369	0.02212	0.012733	0.0469827	0.0220799	0.0188331	0.0222305	0.051127	0.01949	0.009897	0.013768	0.042532	0.0113758	0.189843	0.131749	0.203992	0.157124	0.0442281	0.0328064	0.1621658839999999	0.1671496499999999	0.169077	0.060754	0.0734191	0.079086	0.0408816	0.0544522	0.0319283	0.0424611	0.0218237	0.144953	0.108784
4026	pre	meditation	0	0.100566	0.1111509999999999	0.0746934	0.0666034	0.0318424	0.0465833	0.0791032	0.0345517	0.0196503	0.0286892	0.059633	0.0354324	0.105081	0.0940652	0.0781049	0.0309018	0.108867	0.10495	0.009801	0.154005	0.0704382	0.054649	0.044967	0.0948405	0.174705	0.151176	0.1290083399999999	0.146873	0.111367	0.0986354	0.147279	0.0899039	0.0534871	0.0520461	0.0635005	0.087018	0.102195	0.1214	0.00808301	0.0237245	0.019332	0.103906	0.051307	0.13343	0.1089440578022999	0.0740217
4026	post	meditation	0	0.0250621	0.1167406999999999	0.028004	0.1224578999999999	0.094109	0.0863631	0.0571048	0.0241269	0.0756045	0.145787	0.0511901	0.0779054	0.0209927	0.187815	0.0635847	0.119896	0.182009	0.024205	0.0731987	0.185381	0.0811843	0.0117993	0.170103	0.0721107	0.0682753	0.0228392	0.185876	0.12327	0.0558401	0.014389	0.258885	0.1708717799999999	0.118465	0.0881749	0.194332	0.0545169	0.0187924	0.068004	0.178986	0.125708	0.060038	0.1233472699999999	0.1035653549999999	0.177638	0.0516792	0.10543
1960	pre	meditation	0	0.0647916	0.0324784	0.0245647	0.0464478	0.032824	0.0362951	0.0612139	0.10468	0.0586154	0.0401889	0.014442	0.0340153	0.0512313	0.0265687	0.0194471	0.050333	0.0223185	0.0055644	0.0185457	0.0547424	0.0191742	0.0365409	0.0994692	0.0167615	0.0477852	0.0709247	0.0676152	0.0213028	0.0121563	0.114173	0.0798041	0.0244224	0.0206837	0.0496777	0.0780185	0.0757025	0.0500683	0.0357075	0.123691	0.0927286	0.0180552	0.0178312	0.0622388	0.0623082	0.0535764	0.0538286
1960	post	meditation	0	0.0237	0.0421166	0.0452394	0.011639	0.0383555	0.0478023	0.0027851	0.0328721	0.056793	0.00899648	0.0705228	0.0203996	0.0624028	0.068626	0.0296552	0.0754984	0.0597952	0.0454598	0.076035	0.0580372	0.0359076	0.1124355536533499	0.06919	0.0178385	0.0820792	0.0602736	0.0723177	0.022071	0.0851027	0.0861048	0.0308459	0.0732732	0.0432431	0.0606039	0.0428425	0.0972885	0.0605907	0.0521572	0.215658	0.606448	0.495579	0.155678	0.16292	0.102185	0.080862	0.0964159
1580	pre	meditation	0	0.5053053200000001	0.202684	0.226312	0.170221	0.95761	0.533689	0.6806842000000001	0.7059136500000002	1.0531	0.181561	1.1468112499999998	0.3953245499999998	0.6419927500000001	0.470318	0.594309	0.366453	0.227358	0.0838448	0.0969573	0.0823416	0.0363576	0.0496934	0.0541889	0.0499135	0.0208815	0.0404838	0.0415093	0.1660589999999999	0.3159329499999999	0.242392	0.210559	0.0585535	0.818943	0.967349	4.263201399999999	2.48445	0.963154	1.10326	0.492578	0.839127	0.0677617	0.10187	0.2908059999999999	0.574918	0.2415397199999999	0.628165
1580	post	meditation	0	0.252387	0.366418	0.0513093	0.359573	0.182669	0.269793	0.277468	0.0775416	0.342223	0.215771	0.428428	0.351957	0.429	0.488504	0.146977	0.537787	0.1102280001174799	0.472951	0.550225	0.106715	0.6813037360937999	0.370989	0.2612640001613499	0.220801	0.249764	0.374319	0.2468	0.19669	0.5081145053301599	0.1518930058038999	0.3633375004011601	0.329847	0.29494	0.37104	0.302039	0.6649073701184399	0.0921608	0.386695	0.209317	0.390084	0.170108	0.416561	0.3671447099999999	0.223739	0.261934	0.4723291284999999
4018	pre	meditation	0	0.00913838	0.0307308	0.0193495	0.306897	0.1105501999999999	0.0724969	0.146565	0.168235	0.112405	0.1287300099999999	0.0508084	0.127075	0.131488	0.103573	0.174338	0.0571735	0.0559598	0.0533729	0.0708765	0.0540592	0.0723244	0.0564997	0.0864065	0.120182	0.0316218	0.1684381009999999	0.0741242	0.0511906	0.0768966	0.0603613	0.0594661	0.0875212	0.0266834	0.123347	0.0875629	0.035922	0.0509252	0.1295479449999999	0.0856965	0.0640561	0.08282	0.00859459	0.0414851	0.0559443	0.0171609	0.0490872
4018	post	meditation	0	0.047091	0.006725	0.00984764	0.108304	0.0236253	0.084237	0.039659	0.0123881	0.0666717	0.075936	0.0641857	0.038741	0.09933	0.0433681	0.049489	0.0972202	0.0306677	0.0698598	0.103555	0.0456326	0.0176164	0.0920663	0.0455386	0.0832193	0.055317	0.0312362	0.0190495	0.062398	0.0401024	0.0354089	0.0355844	0.0588521	0.0132353	0.0854792	0.0348717	0.0278346	0.119458	0.0856072	0.0165295	0.0665846	0.0691443	0.0738163	0.1123445009121539	0.0078706	0.050411	0.1198291002203966
4005	pre	meditation	0	0.023924	0.0327083	0.0151966	0.0232366	0.0130362	0.00256015	0.0388357	0.057506	0.0252571	0.00918686	0.0213267	0.052187	0.0292296	0.049772	0.0180343	0.0153005	0.0245953	0.029572	0.0411769	0.0435182	0.0095326	0.0305634	0.0168135	0.0031771	0.00881204	0.024288	0.0192779	0.0602346	0.0326639	0.0117577	0.022697	0.0336868	0.0255127	0.0416943	0.0124709	0.027071	0.0120112	0.0111973	0.0324203	0.0182035	0.0382677	0.0115087	0.0183325	0.0249322	0.031023	0.0216062
4005	post	meditation	0	0	0.00401947	0.00867493	0.0023604	0.0022018	0.0005373	0.00970038	0.00701892	0	0	0.0160117	0.0084385	0.0085376	0.0159597	0.0202021	0.0167924	0	0.0116153	0.016429	0.0116921	0.0208521	0.0123957	0.00258965	0.0150092	0.003405	0.0006914	0.0003994	0.0003813	0.0163298	0.00665671	0.0167753	0.0084596	0.0134431	0.0172951	0.0054798	0.00964141	0.00497649	0.0180021	0.0141163	0.00861481	0.0134365	0.0190634	0.0285961	0.0053692	0.019901	0.00770339
4025	pre	meditation	0	0.0164745	0.0430494	0.0272134	0.0176263	0.0103014	0.0181807	0.0556211	0.0429524	0.0442717	0	0.00598587	0.0379118	0.00704482	0.0210511	0.0359233	0.00493294	0.0253723	0.00637314	0.0197485	0.00516043	0.0263578	0.0138931	0.0883984	0.0226502	0.0539675	0.0113207	0.0264434	0.0144112	0.0175218	0.0486208	0.0183201	0.0263517	0.0256778	0.019336	0.011418	0.0107587	0.00672003	0.0434075	0.018869	0.0382544	0.0386214	0.0472067	0.0166807	0.00133161	0.00108614	0.0402133
4025	post	meditation	0	0.0510273	0.0985606	0.0424782	0.0579916	0.0643729	0.10916	0.0686693	0.0808921	0.0839611	0.0555313	0.0989521	0.0667676	0.0593597	0.0269955	0.0299381	0.0711801	0.0863133	0.0469132	0.0894706	0.073804	0.0818853	0.0479806	0.0988769	0.0477389	0.106411	0.089679	0.0426285	0.0842071	0.07695	0.0986725	0.0596418	0.0786953	0.101234	0.0574757	0.0642598	0.0979596	0.0759827	0.0839907	0.0587341	0.0460939	0.069826	0.0380928	0.0607879	0.0882434	0.104911	0.0627216
2119	pre	meditation	0	0.0361054	0.0782257	0.009909	0.0493498	0.0376568	0.046424	0.011011	0.0631499	0.0313049	0.056933	0.013916	0.059492	0.029112	0.055026	0.020691	0.039234	0.012464	0.046493	0.0467088	0.0181818	0.0260662	0.0959883	0.0553935	0.0702762	0.0853992	0.0545313	0.0358523	0.0631707	0.0204268	0.0558128	0.0486741	0.0101369	0.0809091	0.0390329	0.087033	0.0579853	0.00861571	0.0594387	0.0263365	0.0713478	0.0103744	0.0392765	0.0832528	0.101982	0.0587895	0.039427
2119	post	meditation	0	0.0118038	0.0162067	0.0400654	0.0860799	0.101165	0.010193	0.014076	0.005804	0.0581013	0.0417147	0.0344763	0.0312432	0.0809449	0.0709496	0.353486	0.247689	0.104607	0.116408	0.1286265499999999	0.0936974	0.1024213499999999	0.229325	0.100387	0.0448165	0.0819207	0.108907	0.0990094	0.0285479	0.164128	0.0935162	0.1489083499999999	0.0668111	0.0738162	0.0695423	0.0383076	0.0416075	0.0605984	0.0319259	0.0796768	0.0397952	0.0667467	0.0527206	0.0419556	0.0524829	0.0590685	0.0355336
4019	pre	meditation	0	0.0080431	0.0125939	0.0063311	0.032257	0.0208713	0.0090003	0.0240511	0.078164	0.1722209999999999	0.067355	0.016375	0.039554	0.032842	0.00508	0.036052	0.054718	0.004187	0.015888	0.005704	0.027541	0.012085	0.008644	0.011308	0.049824	0.044977	0.013594	0.024218	0.018126	0.013921	0.034523	0.03342	0.018528	0.016096	0.031905	0.010459	0.013283	0.010885	0.024082	0.019681	0.003496	0.045745	0.0188	0.004205	0.03328	0.019312	0.011771
4019	post	meditation	0	0.0082778	0.0208718	0.0180892	0.0068222	0.0043792	0.0088117	0.029284	0.0199421	0.0216892	0.0224983	0.0124983	0.0279665	0.0101574	0.0047548	0.0642226	0.0394639	0.0520701	0.0335946	0.0326821	0.0295971	0.00722266	0.0363014	0.028713	0.0172079	0.0134554	0.0105077	0.0312496	0.00306265	0.00403055	0.002718	0.0172092	0.0119296	0.00729649	0.00441899	0.003647	0.0033052	0.0477792	0.014484	0.0575809	0.00613165	0.00648315	0.00491975	0.00379635	0.0089157	0.0062815	0.0031683
213	pre	meditation	0	0.1005738449999999	0.0617231	0.0552421	0.191104	0.0391863	0.1451	0.0756166	0.0852687	0.0652843	0.0859384	0.0960222	0.149872	0.0753773	0.1665941999999999	0.0563017	0.0710723	0.7281721000000002	1.52695	0.4143803000000001	0.1601404199999998	0.403319	0.5277996800000001	0.4186121749999999	0.35615	0.3631147699999999	0.245911	0.153479	0.541227	0.6796145000000001	0.4098	0.368297	0.2758137000000001	0.1390064999999999	0.1531	0.546804	0.8176460649999998	0.902051	0.4701294500000001	0.6333890499999999	0.3749290999999999	0.2725526999999999	0.215684	0.152308	0.0849551	0.2318943599999999	0.2459808999999999
213	post	meditation	0	0.0307119	0.0870328	0.160741	0.0452526	0.0802349	0.160243	0.127863	0.105901	0.107395	0.1152862599999999	0.1729287899999999	0.133101	0.0701479	0.0558975	0.3045372814999999	0.341449	0.1828557499999999	0.122397	0.242537	0.151616	0.2440575000000001	0.277138	0.1852633999999999	0.1028874999999999	0.2088685000000001	0.2147474999999998	0.2908124999999999	0.186571	0.1017991000000002	0.098556	0.0328529	0.0854197	0.1036824499999999	0.0950238	0.0775122	0.0462168	0.0524746	0.0556626	0.0769153	0.0782574	0.300959	0.221641	0.253993	0.079995	0.039307	0.0514181
4027	pre	meditation	0	0	0	0	0.0155217	0.0004789	0.0150416	0.0329562	0.0364095	0.018269	0.00489642	0.00017538	0.00051938	0.00177297	0.00242869	0	0	0	0	0	0.00262223	0.0028249	0.00143499	0.00279945	0.022937	0.0161254	0.0050553	0.0050553	0	0.00786541	0.00556949	0.00120922	0.00350514	0	0.00782833	6.85824999999999e-05	0.0180149	0.0221615	0.0289694	0.00436109	0.00431849	0.0121877	0.0100876	0.0040189	0.00531639	0.00221689	0.0064148
4027	post	meditation	0	0	0	0	0.0106146	0.0306195	0.003032	0.0303619	0	0	0.0205414	0.0165512	0.0128925	0.016857	0.0029555	0.0155949	0.0233694	0.0161085	0.0119019	0.01	0.00537635	0.0237996	0.0039861	0.0173387	0.0155217	0.00026995	0	0.0257631	0	0.02	0.00706329	0	0.0225612	0	0.0153616	0.00536164	0.000687	0.010687	0	0.0256242	0.0028235	0.0245001	0	0	0	0	0.0459538
4020	pre	meditation	0	0.0143972	0.013294	0.023087	0.0694148	0.0324696	0.0371106	0.0765839	0.0127092	0.0475064	0.0264357	0.0297947	0.0327889	0.0407192	0.0224121	0.0213057	0.0147908	0.00848881	0.0285703	0.0201477	0.0401017	0.0765313	0.03007	0.0245653	0.108955	0.0495103	0.147481	0.0434904	0.0807977	0.0689067	0.0841202	0.0606998	0.0489633	0.0798104	0.0388935	0.0421004	0.0839139	0.0835792	0.0437045	0.0671102	0.0286108	0.0261816	0.0623017	0.0852056	0.0793189	0.079669	0.00893302
4020	post	meditation	0	0.0448751	0.0190453	0.0137158	0.0298573	0.0103929	0.0368268	0.0334917	0.032054	0.0521353	0.02169	0.017132	0.0497383	0.0741797	0.0416996	0.0667906	0.0788749	0.0462056	0.117103	0.0851179	0.0504552	0.0562957	0.0546115	0.0116992	0.0179353	0.0252919	0.0535141	0.0385427	0.0471485	0.0624831	0.0354959	0.0537931	0.0429989	0.0286547	0.0368217	0.073662	0.0210455	0.0348731	0.0347854	0.0211871	0.028033	0.0432708	0.1132421479999999	0.0447659	0.0788053	0.0472431	0.0653685
4016	pre	meditation	0	0.0726578	0.0537133	0.0314764	0.0546061	0.115878	0.0927147	0.1313467999999999	0.0391471	0.304574	0.0890262	0.1305498170506969	0.252565	0.0139852	0.211568	0.0205244	0.303826	0.058931	0.271218	0.027893	0.154914	0.0662438	0.060518	0.23097	0.0286626	0.245575	0.103488	0.231735	0.1938739321880999	0.127527	0.291111	0.1083023065243299	0.235243	0.1121705011495299	0.200221	0.6113834575426401	0.0886685	0.169939	0.149237	0.35018	0.0937771	0.356697	0.24916	0.106569	0.281811	0.160458	0.1678401243430199
4016	post	meditation	0	0.046135	0.0954812	0.12627	0.0663691	0.100566	0.146357	0.0997341	0.0505009	0.0204215	0.142033	0.0995251	0.178543	0.116881	0.0692518	0.123239	0.0880166	0.150651	0.107806	0.0280638	0.128858	0.0200851	0.143558	0.0672082	0.1550300535462229	0.1477993499999999	0.0209546	0.0600252	0.243894	0.0455648	0.0932248	0.1684912530808819	0.0712531	0.184226	0.178742	0.0958231	0.0516253	0.2140883516125529	0.145749	0.0414783	0.186854	0.0669629	0.2368833553237869	0.11272	0.188297	0.0823521	0.131837
1402	pre	meditation	0	0.0362582	0.0405787	0.0630987	0.0236526	0.0217832	0.0723813	0.083417	0.0615685	0.052929	0.0514663	0.0600434	0.0743943	0.0420096	0.0505394	0.0445723	0.046934	0.0707443	0.0748586	0.0272464	0.081695	0.0515757	0.0553658	0.0357428	0.0377811	0.0257088	0.0558652	0.0866258	0.0588999	0.0457244	0.078613	0.0277631	0.0733353	0.0411989	0.0680287	0.0590306	0.0733726	0.0145231	0.0307017	0.0102091	0.0469382	0.0405147	0.0555958	0.0223464	0.0607187	0.0733646	0.052352
1402	post	meditation	0	0.0449565	0.015005	0.0533683	0.0634803	0.0701205	0.0674202	0.0454601	0.00490327	0.0175982	0.0112614	0.0244246	0.01546	0.072651	0.0601356	0.0743668	0.0550661	0.0958568	0.0656491	0.0594995	0.0686154	0.0118614	0.0187342	0.0642212	0.0554327	0.0993663	0.030818	0.0555992	0.0596515	0.0474159	0.0361695	0.0236219	0.0329353	0.0608636	0.072517	0.0535842	0.074581	0.146572	0.0367241	0.0214199	0.021811	0.035765	0.0864719	0.0136031	0.0446855	0.0196142	0.10439
4013	pre	rest	0	0.0158877	0.0626512	0.014989	0.0254202	0.0145472	0.059837	0.056344	0.1101689999999999	0.009339	0.014812	0.03331	0.037154	0	0.035405	0.02147	0.056875	0	0.031285	0.027592	0.051514	0.008615	0.016042	0.045514	0.00836	0.0652422	0.0163642	0.035846	0.008562	0.026643	0.002456	0.048405	0.010942	0.047547	0.020291	0.034273	0.009248	0.043291	0.029077	0.054399	0.002239	0.047299	0.002754	0.023397	0.066095	0.022616	0.120716
4013	pre	rest	0	0.0158877	0.0626512	0.014989	0.0254202	0.0145472	0.059837	0.056344	0.1101689999999999	0.009339	0.014812	0.03331	0.037154	0	0.035405	0.02147	0.056875	0	0.031285	0.027592	0.051514	0.008615	0.016042	0.045514	0.00836	0.0652422	0.0163642	0.035846	0.008562	0.026643	0.002456	0.048405	0.010942	0.047547	0.020291	0.034273	0.009248	0.043291	0.029077	0.054399	0.002239	0.047299	0.002754	0.023397	0.066095	0.022616	0.120716
4013	post	rest	0	0.0220964	0.0454225	0.013797	0.0531094	0.0401392	0.0392671	0.0003386	0.0257143	0.0431578	0.0181868	0.072143	0.0717065	0.0823384	0.0180924	0.0194872	0.0456992	0.0554239	0.0230296	0.0206253	0.0383608	0.0573476	0.0202697	0.0669629	0.0394902	0.0384032	0.0387116	0.0808348	0.0331751	0.117258	0.0721323	0.020198	0.0618674	0.0641318	0.113558	0.117942	0.0953622	0.0233832	0.0492856	0.0236409	0.0481462	0.00994426	0.0105998	0.00433014	0.0473063	0.0132595	0.081192
4013	post	rest	0	0.0220964	0.0454225	0.013797	0.0531094	0.0401392	0.0392671	0.0003386	0.0257143	0.0431578	0.0181868	0.072143	0.0717065	0.0823384	0.0180924	0.0194872	0.0456992	0.0554239	0.0230296	0.0206253	0.0383608	0.0573476	0.0202697	0.0669629	0.0394902	0.0384032	0.0387116	0.0808348	0.0331751	0.117258	0.0721323	0.020198	0.0618674	0.0641318	0.113558	0.117942	0.0953622	0.0233832	0.0492856	0.0236409	0.0481462	0.00994426	0.0105998	0.00433014	0.0473063	0.0132595	0.081192
4021	pre	rest	0	0	0.0280772	0.066135	0.0583978	0.052953	0.0104702	0.0387558	0.0492861	0.0619307	0.0488104	0.045038	0.0098118	0.0335366	0.0158587	0.0573468	0.079389	0.0303359	0.0477206	0.0312508	0.0314816	0.0813356	0.0781102	0.0285836	0.0265177	0.0628853	0.0362216	0.0328036	0.0210992	0.0126504	0.0408918	0.0844553	0.0361415	0.12195	0.0417092	0.0808735	0.062794	0.0341387	0.0916471	0.0291915	0.0488378	0.0104742	0.0328862	0.0643155	0.0691226	0.0561729	0.0623919
4021	pre	rest	0	0	0.0280772	0.066135	0.0583978	0.052953	0.0104702	0.0387558	0.0492861	0.0619307	0.0488104	0.045038	0.0098118	0.0335366	0.0158587	0.0573468	0.079389	0.0303359	0.0477206	0.0312508	0.0314816	0.0813356	0.0781102	0.0285836	0.0265177	0.0628853	0.0362216	0.0328036	0.0210992	0.0126504	0.0408918	0.0844553	0.0361415	0.12195	0.0417092	0.0808735	0.062794	0.0341387	0.0916471	0.0291915	0.0488378	0.0104742	0.0328862	0.0643155	0.0691226	0.0561729	0.0623919
4021	post	rest	0	0.00825869	0.00151826	0.00397291	0.00577866	0.0666227	0.0475538	0.051813	0.0449401	0.0068153	0.0640418	0.0550016	0.0443445	0.0906171	0.00220952	0.00095045	0.0332837	0.0350753	0.00326618	0.00118706	0.0829062	0.0429056	0.0364172	0.00504549	0.0353439	0.0769113	0.007844	0.0615286	0.0332318	0.00294807	0.019878	0.0017983	0.0263817	0.00329783	0.00184785	0.0217216	0.0145105	0.0260237	0.015802	0	0	0.0075842	0.0112318	0.021357	0.0060521	0.0113524	0.0214297
4021	post	rest	0	0.00825869	0.00151826	0.00397291	0.00577866	0.0666227	0.0475538	0.051813	0.0449401	0.0068153	0.0640418	0.0550016	0.0443445	0.0906171	0.00220952	0.00095045	0.0332837	0.0350753	0.00326618	0.00118706	0.0829062	0.0429056	0.0364172	0.00504549	0.0353439	0.0769113	0.007844	0.0615286	0.0332318	0.00294807	0.019878	0.0017983	0.0263817	0.00329783	0.00184785	0.0217216	0.0145105	0.0260237	0.015802	0	0	0.0075842	0.0112318	0.021357	0.0060521	0.0113524	0.0214297
4014	pre	rest	0	0.0352775	0.0199809	0.0179875	0.00185071	0.0140901	0.0062232	0.0272324	0.0201388	0.0157022	0.0370581	0.0139259	0.0041882	0.00914742	0.0998968	0.0457607	0.0406599	0.0245421	0.0180952	0.0299997	0.00397322	0.0251499	0.018823	0.029968	0.00993534	0.0219552	0.00640374	0.00611363	0.052138	0.0155105	0.0225217	0.0142749	0.0049089	0.056978	0.0246525	0.0846572	0.0042959	0.0192866	0.0548339	0.0025833	0.0453725	0.026543	0.0106408	0.068245	0.023806	0.0446636	0.0287862
4014	pre	rest	0	0.0352775	0.0199809	0.0179875	0.00185071	0.0140901	0.0062232	0.0272324	0.0201388	0.0157022	0.0370581	0.0139259	0.0041882	0.00914742	0.0998968	0.0457607	0.0406599	0.0245421	0.0180952	0.0299997	0.00397322	0.0251499	0.018823	0.029968	0.00993534	0.0219552	0.00640374	0.00611363	0.052138	0.0155105	0.0225217	0.0142749	0.0049089	0.056978	0.0246525	0.0846572	0.0042959	0.0192866	0.0548339	0.0025833	0.0453725	0.026543	0.0106408	0.068245	0.023806	0.0446636	0.0287862
4014	post	rest	0	0	0.00929507	0.0261823	0.0021401	0.0115341	0.0260834	0.00924568	0.0127366	0.0580177	0.0183796	0.0212342	0	0.0081699	0.0240243	0.0210792	0.0211492	0.0105579	0.0182673	0.0418174	0.0066884	0.0264644	0.0024024	0.025337	0.0055104	0.046251	0.0034572	0.0032489	0.028625	0.0064073	0.0329994	0.0138108	0.00512395	0.0071794	0.0359185	0.0078555	0.034437	0.0012195	0.00431258	0.0168547	0.0150514	0.0073473	0.0152975	0.0184238	5.499999999999949e-05	0.0008386	0.0297954
4014	post	rest	0	0	0.00929507	0.0261823	0.0021401	0.0115341	0.0260834	0.00924568	0.0127366	0.0580177	0.0183796	0.0212342	0	0.0081699	0.0240243	0.0210792	0.0211492	0.0105579	0.0182673	0.0418174	0.0066884	0.0264644	0.0024024	0.025337	0.0055104	0.046251	0.0034572	0.0032489	0.028625	0.0064073	0.0329994	0.0138108	0.00512395	0.0071794	0.0359185	0.0078555	0.034437	0.0012195	0.00431258	0.0168547	0.0150514	0.0073473	0.0152975	0.0184238	5.499999999999949e-05	0.0008386	0.0297954
4015	pre	rest	0	0.0260662	0.0217537	0.0112111	0.0239221	0.0115946	0.00703881	0.0247905	0.0019802	0.0022049	0.0071553	0.013794	0.00685262	0.0166842	0.0236882	0.0109404	0.0203641	0.0102349	0.0159681	0.00188677	0.0212973	0.0201061	0.0043754	0.0199358	0.0196479	0.00458396	0.0240358	0.0140135	0.0094101	0.0169314	0.0111986	0.0064055	0.0215577	0.0036194	0.0076183	0.0081737	0.0317028	0.00477638	0.00317632	0.0297517	0.0190669	0.0165909	0.0089137	0.0180297	0.0296592	0.0295012	0.0080437
4015	pre	rest	0	0.0260662	0.0217537	0.0112111	0.0239221	0.0115946	0.00703881	0.0247905	0.0019802	0.0022049	0.0071553	0.013794	0.00685262	0.0166842	0.0236882	0.0109404	0.0203641	0.0102349	0.0159681	0.00188677	0.0212973	0.0201061	0.0043754	0.0199358	0.0196479	0.00458396	0.0240358	0.0140135	0.0094101	0.0169314	0.0111986	0.0064055	0.0215577	0.0036194	0.0076183	0.0081737	0.0317028	0.00477638	0.00317632	0.0297517	0.0190669	0.0165909	0.0089137	0.0180297	0.0296592	0.0295012	0.0080437
4015	post	rest	0	0.004962	0.0010201	0.0240002	0.0333366	0.0341655	0.0346061	0.0145378	0.0035768	0.0090854	0.0162711	0.0004779	0.0129259	0.0116877	0.0051915	0.0188944	0.0064127	0.003933	0.0030547	0.0076434	0.005486	0.0212315	0.0105252	0.004463	0.0122578	0.0128977	0.0007345	0.019376	0.00272	0.000851	0.0217999	0.0014907	0.0117865	0.0176131	0.008287	0.0147264	0.0051036	0.0103264	0.003707	0.0118729	0.0013584	0.0065309	0.0063419	0.0066176	0.016764	0.0102331	0.0064808
4015	post	rest	0	0.004962	0.0010201	0.0240002	0.0333366	0.0341655	0.0346061	0.0145378	0.0035768	0.0090854	0.0162711	0.0004779	0.0129259	0.0116877	0.0051915	0.0188944	0.0064127	0.003933	0.0030547	0.0076434	0.005486	0.0212315	0.0105252	0.004463	0.0122578	0.0128977	0.0007345	0.019376	0.00272	0.000851	0.0217999	0.0014907	0.0117865	0.0176131	0.008287	0.0147264	0.0051036	0.0103264	0.003707	0.0118729	0.0013584	0.0065309	0.0063419	0.0066176	0.016764	0.0102331	0.0064808
214	pre	rest	0	0.0423145	0.136024	0.0891772	0.11982	0.0268313	0.0435611	0.0210992	0.0308737	0.0214557	0.082227	0.0771066	0.0133482	0.106857	0.0719098	0.0692888	0.0354648	0.011991	0.0985012	0.104086	0.0590646	0.103034	0.0566054	0.037383	0.0353694	0.1375398334999999	0.0286246	0.0631288	0.0635421	0.0601737	0.0463076	0.097235	0.0188845	0.0686405	0.048101	0.0375415	0.0374803	0.0681059	0.0913441	0.0294982	0.0641921	0.0649391	0.0125398	0.1930042629999999	0.1441431839999999	0.0320321	0.1224471789999999
214	pre	rest	0	0.0423145	0.136024	0.0891772	0.11982	0.0268313	0.0435611	0.0210992	0.0308737	0.0214557	0.082227	0.0771066	0.0133482	0.106857	0.0719098	0.0692888	0.0354648	0.011991	0.0985012	0.104086	0.0590646	0.103034	0.0566054	0.037383	0.0353694	0.1375398334999999	0.0286246	0.0631288	0.0635421	0.0601737	0.0463076	0.097235	0.0188845	0.0686405	0.048101	0.0375415	0.0374803	0.0681059	0.0913441	0.0294982	0.0641921	0.0649391	0.0125398	0.1930042629999999	0.1441431839999999	0.0320321	0.1224471789999999
214	post	rest	0	0.0293064	0.0302793	0.0263087	0.0082007	0.0134637	0.0192822	0.0490434	0.0100362	0.0370445	0.0161888	0.0133756	0.0158988	0.0119268	0.0133637	0.00629991	0.0137741	0.020613	0.0153164	0.0391102	0.0259843	0.0751618	0.0431352	0.02779	0.0488716	0.0337158	0.0650504	0.0631384	0.00369661	0.0445962	0.0233939	0.0242337	0.027362	0.0128083	0.00797051	0.0478733	0.0258258	0.0191066	0.0223048	0.0966135	0.042872	0.0536323	0.0341122	0.0134871	0.0370301	0.0753542	0.0595117
214	post	rest	0	0.0293064	0.0302793	0.0263087	0.0082007	0.0134637	0.0192822	0.0490434	0.0100362	0.0370445	0.0161888	0.0133756	0.0158988	0.0119268	0.0133637	0.00629991	0.0137741	0.020613	0.0153164	0.0391102	0.0259843	0.0751618	0.0431352	0.02779	0.0488716	0.0337158	0.0650504	0.0631384	0.00369661	0.0445962	0.0233939	0.0242337	0.027362	0.0128083	0.00797051	0.0478733	0.0258258	0.0191066	0.0223048	0.0966135	0.042872	0.0536323	0.0341122	0.0134871	0.0370301	0.0753542	0.0595117
4099	pre	rest	0	0.0197901	0.0226253	0.0105261	0.0090345	0.182904	0.0548769	0.10286	0.11564	0.08035	0.0438612	0.0219166	0.0117323	0.0209932	0.024671	0.034925	0.143296	0.0773043	0.0553009	0.0310519	0.0553916	0.136069	0.0180632	0.00160028	0.0385437	0.00961633	0.0584093	0.0585367	0.0500443	0.0326254	0.0631866	0.0408197	0.0535243	0.171209	0.0190049	0.0494648	0.0517889	0.0660014	0.0468705	0.0894412	0.120736	0.034953	0.0495302	0.0672446	0.0221702	0.0492443	0.0647732
4099	pre	rest	0	0.0197901	0.0226253	0.0105261	0.0090345	0.182904	0.0548769	0.10286	0.11564	0.08035	0.0438612	0.0219166	0.0117323	0.0209932	0.024671	0.034925	0.143296	0.0773043	0.0553009	0.0310519	0.0553916	0.136069	0.0180632	0.00160028	0.0385437	0.00961633	0.0584093	0.0585367	0.0500443	0.0326254	0.0631866	0.0408197	0.0535243	0.171209	0.0190049	0.0494648	0.0517889	0.0660014	0.0468705	0.0894412	0.120736	0.034953	0.0495302	0.0672446	0.0221702	0.0492443	0.0647732
4099	post	rest	0	0.0220722	0.0244142	0.0261398	0.11637	0.0806449	0.0514429	0.04231	0.0422945	0.0333977	0.0650803	0.0309899	0.0695558	0.0146477	0.0250153	0.0230694	0.0155762	0.0510096	0.0357838	0.0549802	0.0280729	0.0589552	0.0651306	0.0552937	0.0349511	0.0105615	0.0298194	0.0791153	0.0696334	0.0346147	0.0103173	0.0522088	0.0267562	0.0417278	0.0193971	0.0332522	0.0208785	0.0438204	0.0206215	0.0764851	0.0736072	0.0691901	0.104066	0.0500488	0.0839567	0.057585	0.0196367
4099	post	rest	0	0.0220722	0.0244142	0.0261398	0.11637	0.0806449	0.0514429	0.04231	0.0422945	0.0333977	0.0650803	0.0309899	0.0695558	0.0146477	0.0250153	0.0230694	0.0155762	0.0510096	0.0357838	0.0549802	0.0280729	0.0589552	0.0651306	0.0552937	0.0349511	0.0105615	0.0298194	0.0791153	0.0696334	0.0346147	0.0103173	0.0522088	0.0267562	0.0417278	0.0193971	0.0332522	0.0208785	0.0438204	0.0206215	0.0764851	0.0736072	0.0691901	0.104066	0.0500488	0.0839567	0.057585	0.0196367
4026	pre	rest	0	0.0308447	0.124677	0.0656009	0.128373	0.0297424	0.0978525	0.1302020549999999	0.0337153	0.106964	0.0216829	0.073057	0.137893	0.0638296	0.124974	0.0323267	0.0184973	0.0290276	0.156061	0.0405889	0.0613419	0.139892	0.070031	0.0981203	0.0469546	0.0202641	0.0392289	0.214748	0.0353826	0.0691485	0.202519	0.109723	0.0871869	0.0840121	0.0337429	0.151643	0.0469586	0.154175	0.0229154	0.0393794	0.0296401	0.0770018	0.100837	0.0351215	0.1534614249999999	0.0698572	0.116823
4026	pre	rest	0	0.0308447	0.124677	0.0656009	0.128373	0.0297424	0.0978525	0.1302020549999999	0.0337153	0.106964	0.0216829	0.073057	0.137893	0.0638296	0.124974	0.0323267	0.0184973	0.0290276	0.156061	0.0405889	0.0613419	0.139892	0.070031	0.0981203	0.0469546	0.0202641	0.0392289	0.214748	0.0353826	0.0691485	0.202519	0.109723	0.0871869	0.0840121	0.0337429	0.151643	0.0469586	0.154175	0.0229154	0.0393794	0.0296401	0.0770018	0.100837	0.0351215	0.1534614249999999	0.0698572	0.116823
4026	post	rest	0	0.0997736	0.0481194	0.010248	0.223775	0.0744027	0.019844	0.0677789	0.189014	0.0625481	0.155393	0.0869596	0.0630626	0.0279118	0.1670170711600932	0.0594661	0.123528	0.0171432	0.0797248	0.0590552	0.125277	0.0861272	0.0939965	0.0270266	0.0152939	0.0444649	0.0813557	0.109603	0.151765	0.0792967	0.040819	0.012131	0.1174297002180941	0.0957638	0.0771416	0.124495	0.0521917	0.0158073	0.134804	0.0721857	0.0521613	0.0760893	0.0528642	0.0672878	0.0388671	0.0521267	0.17865
4026	post	rest	0	0.0997736	0.0481194	0.010248	0.223775	0.0744027	0.019844	0.0677789	0.189014	0.0625481	0.155393	0.0869596	0.0630626	0.0279118	0.1670170711600932	0.0594661	0.123528	0.0171432	0.0797248	0.0590552	0.125277	0.0861272	0.0939965	0.0270266	0.0152939	0.0444649	0.0813557	0.109603	0.151765	0.0792967	0.040819	0.012131	0.1174297002180941	0.0957638	0.0771416	0.124495	0.0521917	0.0158073	0.134804	0.0721857	0.0521613	0.0760893	0.0528642	0.0672878	0.0388671	0.0521267	0.17865
1960	pre	rest	0	0	0.0144883	0.0496325	0.0441042	0.023484	0.025455	0.0626039	0.0358292	0.0194377	0.0496515	0.0319919	0.01503	0.0370185	0.0474495	0.0068093	0.0409526	0.0434317	0.022096	0.0436086	0.0508757	0.0055486	0.0379297	0.0434302	0.01	0.0404306	0.0509848	0.0093628	0.0432916	0.024776	0.001296	0.0425175	0.0475597	0.001076	0.0331141	0.0290698	0.0263093	0.001902	0.0505637	0.0454369	0.026374	0.054954	0.0275016	0.009848	0.067348	0.0071132	0.0408986
1960	pre	rest	0	0	0.0144883	0.0496325	0.0441042	0.023484	0.025455	0.0626039	0.0358292	0.0194377	0.0496515	0.0319919	0.01503	0.0370185	0.0474495	0.0068093	0.0409526	0.0434317	0.022096	0.0436086	0.0508757	0.0055486	0.0379297	0.0434302	0.01	0.0404306	0.0509848	0.0093628	0.0432916	0.024776	0.001296	0.0425175	0.0475597	0.001076	0.0331141	0.0290698	0.0263093	0.001902	0.0505637	0.0454369	0.026374	0.054954	0.0275016	0.009848	0.067348	0.0071132	0.0408986
1960	post	rest	0	0.00552697	0.0468866	0.0394747	0.0151507	0.0494335	0.0491729	0.0407638	0.0469565	0.0245031	0.011613	0.0480263	0.0552759	0.0020693	0.058265	0.0441649	0.006619	0.0643116	0.0437069	0.0206074	0.0445212	0.0284429	0.023675	0.0678833	0.0052549	0.0353333	0.0432129	0.032491	0.034801	0.0441554	0.005594	0.0518544	0.0563611	0.029308	0.0464807	0.0791573	0.0283515	0.0442351	0.0776039	0.0271342	0.0631997	0.0441861	0.0179087	0.0774043	0.0514521	0.078908	0.0534437
1960	post	rest	0	0.00552697	0.0468866	0.0394747	0.0151507	0.0494335	0.0491729	0.0407638	0.0469565	0.0245031	0.011613	0.0480263	0.0552759	0.0020693	0.058265	0.0441649	0.006619	0.0643116	0.0437069	0.0206074	0.0445212	0.0284429	0.023675	0.0678833	0.0052549	0.0353333	0.0432129	0.032491	0.034801	0.0441554	0.005594	0.0518544	0.0563611	0.029308	0.0464807	0.0791573	0.0283515	0.0442351	0.0776039	0.0271342	0.0631997	0.0441861	0.0179087	0.0774043	0.0514521	0.078908	0.0534437
1580	pre	rest	0	0.0927266	0.221828	0.255537	0.3564378127409829	0.128849	0.2104898125784849	0.5282099022384049	0.3080801096965899	0.30342	0.2125148030020684	0.6306250000716086	0.181302	0.64768	0.1732660299999999	0.743203	0.408697	0.5002029499999999	0.447147	0.49337	0.506784	0.2621023999999999	0.352681	0.162329	0.254717	0.398992	0.0945774	0.3112221950000001	0.533559	0.187613	0.411148	0.280908	0.456284	0.0712548	0.463569	0.1408959099999999	0.6042818399999998	0.284842	0.457428	0.69477	0.2480205349999999	0.7578047150000001	0.399683	1.00959	0.5742638199999999	0.6366888399999999	0.505275
1580	pre	rest	0	0.0927266	0.221828	0.255537	0.3564378127409829	0.128849	0.2104898125784849	0.5282099022384049	0.3080801096965899	0.30342	0.2125148030020684	0.6306250000716086	0.181302	0.64768	0.1732660299999999	0.743203	0.408697	0.5002029499999999	0.447147	0.49337	0.506784	0.2621023999999999	0.352681	0.162329	0.254717	0.398992	0.0945774	0.3112221950000001	0.533559	0.187613	0.411148	0.280908	0.456284	0.0712548	0.463569	0.1408959099999999	0.6042818399999998	0.284842	0.457428	0.69477	0.2480205349999999	0.7578047150000001	0.399683	1.00959	0.5742638199999999	0.6366888399999999	0.505275
1580	post	rest	0	0.121737	0.3883386022708001	0.1267318224203799	0.385483	0.089625	0.46722	0.1729748012724799	0.4602	0.273458	0.429503	0.39568	0.514306	0.1586000066515989	0.579806	0.205274	0.448462	0.373486	0.202923	0.523439	0.3146860010044939	0.26476	0.490033	0.2139650000422999	0.3973625110615189	0.5307165030244291	0.080715	0.552518	0.177525	0.522325	0.0753795	0.4354875100715859	0.089363	0.476036	0.216385	0.6033660074544601	0.498122	0.246805	0.525851	0.0736912	0.5887527036132799	0.403568	0.3677591011161899	0.5218	0.2747610059001399	0.234909	0.406451
1580	post	rest	0	0.121737	0.3883386022708001	0.1267318224203799	0.385483	0.089625	0.46722	0.1729748012724799	0.4602	0.273458	0.429503	0.39568	0.514306	0.1586000066515989	0.579806	0.205274	0.448462	0.373486	0.202923	0.523439	0.3146860010044939	0.26476	0.490033	0.2139650000422999	0.3973625110615189	0.5307165030244291	0.080715	0.552518	0.177525	0.522325	0.0753795	0.4354875100715859	0.089363	0.476036	0.216385	0.6033660074544601	0.498122	0.246805	0.525851	0.0736912	0.5887527036132799	0.403568	0.3677591011161899	0.5218	0.2747610059001399	0.234909	0.406451
4018	pre	rest	0	0.0613497	0.0199816	0.0474372	0.0690092	0.0414707	0.0250169	0.0706186	0.0158345	0.0835175	0.0340209	0.0226959	0.019657	0.0716854	0.0669674	0.0672696	0.0739581	0.0766787	0.081504	0.02227	0.088499	0.0223642	0.0725698	0.0516981	0.0416107	0.0579356	0.0647406	0.0745877	0.0748356	0.0659214	0.0110303	0.0506623	0.0570149	0.0642649	0.0603766	0.0843933	0.0659574	0.0354936	0.0562156	0.0248178	0.15526	0.0780018	0.0907233	0.040218	0.00957042	0.0133695	0.0316747
4018	pre	rest	0	0.0613497	0.0199816	0.0474372	0.0690092	0.0414707	0.0250169	0.0706186	0.0158345	0.0835175	0.0340209	0.0226959	0.019657	0.0716854	0.0669674	0.0672696	0.0739581	0.0766787	0.081504	0.02227	0.088499	0.0223642	0.0725698	0.0516981	0.0416107	0.0579356	0.0647406	0.0745877	0.0748356	0.0659214	0.0110303	0.0506623	0.0570149	0.0642649	0.0603766	0.0843933	0.0659574	0.0354936	0.0562156	0.0248178	0.15526	0.0780018	0.0907233	0.040218	0.00957042	0.0133695	0.0316747
4018	post	rest	0	0.0082868	0.0007749	0.0366374	0.0128012	0.0153572	0.014484	0.015412	0.010339	0.007341	0.0142824	0.0295994	0.0253693	0.00599826	0.0228867	0.0368877	0.023677	0.0211702	0.0472297	0.011837	0.0866928	0.0317902	0.0204415	0.0464838	0.054857	0.0459431	0.0362068	0.0466104	0.0509532	0.0284192	0.0197636	0.0244345	0.0549796	0.0119767	0.0475493	0.031359	0.0441716	0.0168692	0.0389279	0.025091	0.051065	0.0194957	0.0970264	0.0242697	0.00381215	0.0675489	0.021357
4018	post	rest	0	0.0082868	0.0007749	0.0366374	0.0128012	0.0153572	0.014484	0.015412	0.010339	0.007341	0.0142824	0.0295994	0.0253693	0.00599826	0.0228867	0.0368877	0.023677	0.0211702	0.0472297	0.011837	0.0866928	0.0317902	0.0204415	0.0464838	0.054857	0.0459431	0.0362068	0.0466104	0.0509532	0.0284192	0.0197636	0.0244345	0.0549796	0.0119767	0.0475493	0.031359	0.0441716	0.0168692	0.0389279	0.025091	0.051065	0.0194957	0.0970264	0.0242697	0.00381215	0.0675489	0.021357
4005	pre	rest	0	0.0086639	0.0006585	0.0127746	0.0096969	0.0066122	0.0263264	0.0248924	0.0119664	0.0321647	0.016606	0.016973	0.0363675	0.0149103	0.0647646	0.0299626	0.0135561	0.0102268	0.0213391	0.0212091	0.0124653	0.018531	0.0212408	0.0101006	0.0245629	0.0319115	0.00438005	0.0301387	0.0146828	0.00733924	0.0207516	0.0408695	0.0631739	0.0124568	0.0324233	0.0161361	0.0335456	0.0209393	0.0564978	0.0486342	0.0810992	0.0342201	0.02373	0.0155876	0.0502931	0.0308224	0.0290474
4005	pre	rest	0	0.0086639	0.0006585	0.0127746	0.0096969	0.0066122	0.0263264	0.0248924	0.0119664	0.0321647	0.016606	0.016973	0.0363675	0.0149103	0.0647646	0.0299626	0.0135561	0.0102268	0.0213391	0.0212091	0.0124653	0.018531	0.0212408	0.0101006	0.0245629	0.0319115	0.00438005	0.0301387	0.0146828	0.00733924	0.0207516	0.0408695	0.0631739	0.0124568	0.0324233	0.0161361	0.0335456	0.0209393	0.0564978	0.0486342	0.0810992	0.0342201	0.02373	0.0155876	0.0502931	0.0308224	0.0290474
4005	post	rest	0	0.00627502	0.00375878	0.0218579	0.0002659	0.0530111	0.0599942	0.0311681	0.0158307	0.0323262	0.00960539	0.0288387	0.0244138	0.016172	0.0241247	0.00647207	0.00664029	0.00912832	0.0270101	0.0426967	0.0188498	0.00801517	0.0461875	0.0183328	0.0444197	0.0395328	0.00579306	0.00841661	0.0454531	0.0205207	0.0633073	0.0355992	0.0233091	0.00546072	0.0175916	0.0359466	0.0405248	0.0449107	0.0198971	0.00964477	0.0399297	0.0522084	0.0205223	0.0587989	0.0624175	0.0129124	0.00909345
4005	post	rest	0	0.00627502	0.00375878	0.0218579	0.0002659	0.0530111	0.0599942	0.0311681	0.0158307	0.0323262	0.00960539	0.0288387	0.0244138	0.016172	0.0241247	0.00647207	0.00664029	0.00912832	0.0270101	0.0426967	0.0188498	0.00801517	0.0461875	0.0183328	0.0444197	0.0395328	0.00579306	0.00841661	0.0454531	0.0205207	0.0633073	0.0355992	0.0233091	0.00546072	0.0175916	0.0359466	0.0405248	0.0449107	0.0198971	0.00964477	0.0399297	0.0522084	0.0205223	0.0587989	0.0624175	0.0129124	0.00909345
4025	pre	rest	0	0.038295	0.0510538	0.0179163	0.034036	0.0699036	0.133025	0.039753	0.141541	0.0165601	0.0148581	0.0448749	0.0845247	0.1202079499999999	0.136527	0.0363883	0.0560463	0.101038	0.161809	0.0419081	0.0514095	0.112066	0.123766	0.14939	0.0586913	0.067869	0.0222821	0.0941159	0.0908791	0.1339856999999999	0.0337032	0.0191286	0.0471572	0.0464015	0.0627903	0.0282772	0.0748646	0.0344195	0.0692667	0.0264789	0.00714103	0.0300468	0.0672146	0.0128809	0.0411594	0.051244	0.00756921
4025	pre	rest	0	0.038295	0.0510538	0.0179163	0.034036	0.0699036	0.133025	0.039753	0.141541	0.0165601	0.0148581	0.0448749	0.0845247	0.1202079499999999	0.136527	0.0363883	0.0560463	0.101038	0.161809	0.0419081	0.0514095	0.112066	0.123766	0.14939	0.0586913	0.067869	0.0222821	0.0941159	0.0908791	0.1339856999999999	0.0337032	0.0191286	0.0471572	0.0464015	0.0627903	0.0282772	0.0748646	0.0344195	0.0692667	0.0264789	0.00714103	0.0300468	0.0672146	0.0128809	0.0411594	0.051244	0.00756921
4025	post	rest	0	0.0261873	0.0330213	0.050675	0.105354	0.0356234	0.0508786	0.0702377	0.0301941	0.0608926	0.0816872	0.0552243	0.0357677	0.0887603	0.0445153	0.0421233	0.0576345	0.0645895	0.0572894	0.0838701	0.0762921	0.0782642	0.073925	0.0571743	0.0590865	0.109052	0.0630858	0.0772255	0.0922521	0.0352699	0.091753	0.0676816	0.0901178	0.0720657	0.0317704	0.0752581	0.0385617	0.110609	0.0410476	0.063578	0.0550564	0.0617362	0.087407	0.0683015	0.0714695	0.0857604	0.079856
4025	post	rest	0	0.0261873	0.0330213	0.050675	0.105354	0.0356234	0.0508786	0.0702377	0.0301941	0.0608926	0.0816872	0.0552243	0.0357677	0.0887603	0.0445153	0.0421233	0.0576345	0.0645895	0.0572894	0.0838701	0.0762921	0.0782642	0.073925	0.0571743	0.0590865	0.109052	0.0630858	0.0772255	0.0922521	0.0352699	0.091753	0.0676816	0.0901178	0.0720657	0.0317704	0.0752581	0.0385617	0.110609	0.0410476	0.063578	0.0550564	0.0617362	0.087407	0.0683015	0.0714695	0.0857604	0.079856
2119	pre	rest	0	0.00624	0.0255295	0.0039367	0.1500586537322299	0.0187133	0.0890101	0.0243804	0.0339632	0.0667189	0.0533081	0.0493951	0.00935935	0.0866745	0.0244126	0.1086530988287899	0.0412182	0.0160802	0.101182	0.0507741	0.0948123	0.0261934	0.0201752	0.1001612091673942	0.0858175	0.030682	0.00598645	0.0656856	0.0122223	0.0313947	0.0138078	0.0233817	0.00933976	0.0335909	0.0179545	0.015425	0.0349905	0.0302081	0.0216119	0.0367465	0.0223088	0.0243753	0.0421246	0.0157908	0.0490821	0.0387138	0.0837225
2119	pre	rest	0	0.00624	0.0255295	0.0039367	0.1500586537322299	0.0187133	0.0890101	0.0243804	0.0339632	0.0667189	0.0533081	0.0493951	0.00935935	0.0866745	0.0244126	0.1086530988287899	0.0412182	0.0160802	0.101182	0.0507741	0.0948123	0.0261934	0.0201752	0.1001612091673942	0.0858175	0.030682	0.00598645	0.0656856	0.0122223	0.0313947	0.0138078	0.0233817	0.00933976	0.0335909	0.0179545	0.015425	0.0349905	0.0302081	0.0216119	0.0367465	0.0223088	0.0243753	0.0421246	0.0157908	0.0490821	0.0387138	0.0837225
2119	post	rest	0	0.0681245	0.0096327	0.110024	0.0267051	0.116624	0.0430424	0.00759581	0.116468	0.0898191	0.016847	0.00379171	0.0110626	0.123703	0.0742207	0.0419765	0.1511200132983799	0.1069464715381999	0.146112	0.0382375	0.0069224	0.0124735	0.0394741	0.0426076	0.0276133	0.0779701	0.175026	0.08007	0.0862975	0.0088584	0.0571722	0.0496691	0.0088805	0.0274972	0.0946006	0.0412497	0.0434564	0.0244048	0.141763	0.119513	0.076165	0.0415808	0.112764	0.10094	0.00859952	0.0222577	0.021124
2119	post	rest	0	0.0681245	0.0096327	0.110024	0.0267051	0.116624	0.0430424	0.00759581	0.116468	0.0898191	0.016847	0.00379171	0.0110626	0.123703	0.0742207	0.0419765	0.1511200132983799	0.1069464715381999	0.146112	0.0382375	0.0069224	0.0124735	0.0394741	0.0426076	0.0276133	0.0779701	0.175026	0.08007	0.0862975	0.0088584	0.0571722	0.0496691	0.0088805	0.0274972	0.0946006	0.0412497	0.0434564	0.0244048	0.141763	0.119513	0.076165	0.0415808	0.112764	0.10094	0.00859952	0.0222577	0.021124
4019	pre	rest	0	0.0468746	0.044707	0.0618339	0.0480998	0.0402268	0.00598736	0.0242447	0.0327543	0.0364618	0.022382	0.0454308	0.0260759	0.0698814	0.0298107	0.0432562	0.0456313	0.0486949	0.0381471	0.054412	0.0301268	0.0415909	0.0356087	0.0307326	0.0580011	0.0125889	0.0314374	0.0458512	0.0473903	0.0466201	0.0303505	0.0442192	0.0205211	0.0385306	0.055122	0.0556239	0.0264397	0.0438838	0.0273684	0.0182439	0.0414078	0.0364105	0.0534017	0.0352037	0.0509966	0.0355069	0.0564434
4019	pre	rest	0	0.0468746	0.044707	0.0618339	0.0480998	0.0402268	0.00598736	0.0242447	0.0327543	0.0364618	0.022382	0.0454308	0.0260759	0.0698814	0.0298107	0.0432562	0.0456313	0.0486949	0.0381471	0.054412	0.0301268	0.0415909	0.0356087	0.0307326	0.0580011	0.0125889	0.0314374	0.0458512	0.0473903	0.0466201	0.0303505	0.0442192	0.0205211	0.0385306	0.055122	0.0556239	0.0264397	0.0438838	0.0273684	0.0182439	0.0414078	0.0364105	0.0534017	0.0352037	0.0509966	0.0355069	0.0564434
4019	post	rest	0	0	0	0	0	0	0	0	0	0.0141804	0.0775739	0.0393801	0.0210715	0.0761843	0.0647728	0.0716549	0.0243591	0.0223013	0.0314333	0.00524185	0.007883	0.0073075	0.00838315	0.0114143	0.010599	0.00844369	0.0122939	0.015787	0.0549576	0.0308588	0.00859004	0.0400791	0.0102698	0.0013462	0.0046595	0.00811169	0.00438847	0.00613742	0.00758217	0.00465676	0.0132368	0.0225702	0.0044185	0.0136047	0.0151848	0.00593875	0.0204331
4019	post	rest	0	0	0	0	0	0	0	0	0	0.0141804	0.0775739	0.0393801	0.0210715	0.0761843	0.0647728	0.0716549	0.0243591	0.0223013	0.0314333	0.00524185	0.007883	0.0073075	0.00838315	0.0114143	0.010599	0.00844369	0.0122939	0.015787	0.0549576	0.0308588	0.00859004	0.0400791	0.0102698	0.0013462	0.0046595	0.00811169	0.00438847	0.00613742	0.00758217	0.00465676	0.0132368	0.0225702	0.0044185	0.0136047	0.0151848	0.00593875	0.0204331
213	pre	rest	0	0.0270153	0.0426825	0.0305934	0.041306	0.0261598	0.0158915	0.0230934	0.0179883	0.0483245	0.0552738	0.0240446	0.008073	0.0404355	0.0394353	0.0318396	0.0700758	0.0719388	0.0290513	0.0306497	0.0636977	0.0353887	0.0341246	0.0418445	0.089688	0.0345284	0.0900226	0.0476108	0.043769	0.0640593	0.0558025	0.0453033	0.0725589	0.0753476	0.076342	0.1004757499999999	0.0611226	0.0684577	0.0627459	0.0772774	0.146406	0.0476982	0.041435	0.0741557	0.0465332	0.0406414	0.0135147
213	pre	rest	0	0.0270153	0.0426825	0.0305934	0.041306	0.0261598	0.0158915	0.0230934	0.0179883	0.0483245	0.0552738	0.0240446	0.008073	0.0404355	0.0394353	0.0318396	0.0700758	0.0719388	0.0290513	0.0306497	0.0636977	0.0353887	0.0341246	0.0418445	0.089688	0.0345284	0.0900226	0.0476108	0.043769	0.0640593	0.0558025	0.0453033	0.0725589	0.0753476	0.076342	0.1004757499999999	0.0611226	0.0684577	0.0627459	0.0772774	0.146406	0.0476982	0.041435	0.0741557	0.0465332	0.0406414	0.0135147
213	post	rest	0	0.0251869	0.047611	0.0345271	0.0640549	0.0218177	0.0437304	0.0301318	0.0130591	0.0149643	0.0521653	0.0762578	0.1011431999999999	0.0230632	0.0630013	0.0411348	0.0594708	0.00740306	0.00656835	0.00969896	0.0118122	0.0379915	0.0367877	0.044058	0.020242	0.00659281	0.0102738	0.0119643	0.015175	0.0295679	0.00676391	0.0292001	0.0080466	0.0111069	0.01577	0.00628521	0.0387855	0.00890346	0.008402	0.0079736	0.00299641	0.0391092	0.003173	0.0060077	0.0342926	0.0336999	0.0117418
213	post	rest	0	0.0251869	0.047611	0.0345271	0.0640549	0.0218177	0.0437304	0.0301318	0.0130591	0.0149643	0.0521653	0.0762578	0.1011431999999999	0.0230632	0.0630013	0.0411348	0.0594708	0.00740306	0.00656835	0.00969896	0.0118122	0.0379915	0.0367877	0.044058	0.020242	0.00659281	0.0102738	0.0119643	0.015175	0.0295679	0.00676391	0.0292001	0.0080466	0.0111069	0.01577	0.00628521	0.0387855	0.00890346	0.008402	0.0079736	0.00299641	0.0391092	0.003173	0.0060077	0.0342926	0.0336999	0.0117418
4027	pre	rest	0	0.0103157	0.0029506	0.0010267	0.017405	0.0416407	0.0046816	0.0084743	0.0354583	0.0327483	0.0092155	0.0253034	0.0183753	0.0067106	0.0159879	0.0293991	0.0202209	0.0244807	0.0260602	0.0022657	0.0018877	0.0122393	0.0254512	0.0361937	0.0103665	0.0330014	0.0062857	0.0051309	0	0	0.0480161	0.0031827	0.0204412	0.0309961	0.0162337	0.0117233	0.0034756	0.002852	0.044051	0.012312	0.0381047	0.030177	0.007455	0.00673	0.00505	0.0259976	0.0199222
4027	pre	rest	0	0.0103157	0.0029506	0.0010267	0.017405	0.0416407	0.0046816	0.0084743	0.0354583	0.0327483	0.0092155	0.0253034	0.0183753	0.0067106	0.0159879	0.0293991	0.0202209	0.0244807	0.0260602	0.0022657	0.0018877	0.0122393	0.0254512	0.0361937	0.0103665	0.0330014	0.0062857	0.0051309	0	0	0.0480161	0.0031827	0.0204412	0.0309961	0.0162337	0.0117233	0.0034756	0.002852	0.044051	0.012312	0.0381047	0.030177	0.007455	0.00673	0.00505	0.0259976	0.0199222
4027	post	rest	0	0.00977723	0.00331607	0.0181619	0.0180357	0.0132327	0.0032048	0.0036187	0.0096212	0.0158957	0.0014391	0.0086011	0.0028182	0.0149843	0.0159453	0.0032144	0.0226886	0.0023059	0.0130599	0.01	0.01	0.0209494	0.0113423	0.0174093	0	0.0373243	0.0035822	0.0207254	0.0117842	0.0018201	0.0140477	0.0057394	0.027967	1.8400000000001748e-05	0.0179486	0.0168477	0.0155274	0.0122145	0.0059452	0.016374	0.0077362	0.0260267	0.0159398	0.0070032	0.01	0.0241618	0.0135047
4027	post	rest	0	0.00977723	0.00331607	0.0181619	0.0180357	0.0132327	0.0032048	0.0036187	0.0096212	0.0158957	0.0014391	0.0086011	0.0028182	0.0149843	0.0159453	0.0032144	0.0226886	0.0023059	0.0130599	0.01	0.01	0.0209494	0.0113423	0.0174093	0	0.0373243	0.0035822	0.0207254	0.0117842	0.0018201	0.0140477	0.0057394	0.027967	1.8400000000001748e-05	0.0179486	0.0168477	0.0155274	0.0122145	0.0059452	0.016374	0.0077362	0.0260267	0.0159398	0.0070032	0.01	0.0241618	0.0135047
4020	pre	rest	0	0.024236	0.016547	0.0208465	0.0554919	0.0216261	0.0334952	0.0472597	0.0585074	0.0187994	0.0193402	0.0281193	0.122547	0.125661	0.111092	0.1415678749999999	0.0505524	0.0417389	0.0344151	0.0675354	0.0135306	0.0972825	0.0750894	0.064512	0.0571016	0.0348544	0.0833507	0.0450538	0.0724401	0.0271802	0.0753089	0.054043	0.0405858	0.0339307	0.0753648	0.0331497	0.0476129	0.0142024	0.0709491	0.0397191	0.079281	0.0291328	0.060585	0.0225568	0.0484032	0.0458121	0.0468215
4020	pre	rest	0	0.024236	0.016547	0.0208465	0.0554919	0.0216261	0.0334952	0.0472597	0.0585074	0.0187994	0.0193402	0.0281193	0.122547	0.125661	0.111092	0.1415678749999999	0.0505524	0.0417389	0.0344151	0.0675354	0.0135306	0.0972825	0.0750894	0.064512	0.0571016	0.0348544	0.0833507	0.0450538	0.0724401	0.0271802	0.0753089	0.054043	0.0405858	0.0339307	0.0753648	0.0331497	0.0476129	0.0142024	0.0709491	0.0397191	0.079281	0.0291328	0.060585	0.0225568	0.0484032	0.0458121	0.0468215
4020	post	rest	0	0.0219079	0.065287	0.0411758	0.0316962	0.015768	0.0577947	0.026042	0.0383087	0.03319	0.034377	0.041034	0.036237	0.0699578	0.0086625	0.0254413	0.041724	0.0647854	0.0151824	0.044516	0.017957	0.0305828	0.0204568	0.025123	0.032089	0.128795	0.1104083999999999	0.0151548	0.0555718	0.0647626	0.0484728	0.0176641	0.104772	0.0277269	0.0400379	0.0095279	0.0694578	0.0949807	0.0639471	0.103802	0.1579061299999999	0.00602843	0.0227275	0.0782056	0.111083	0.0106915	0.0380387
4020	post	rest	0	0.0219079	0.065287	0.0411758	0.0316962	0.015768	0.0577947	0.026042	0.0383087	0.03319	0.034377	0.041034	0.036237	0.0699578	0.0086625	0.0254413	0.041724	0.0647854	0.0151824	0.044516	0.017957	0.0305828	0.0204568	0.025123	0.032089	0.128795	0.1104083999999999	0.0151548	0.0555718	0.0647626	0.0484728	0.0176641	0.104772	0.0277269	0.0400379	0.0095279	0.0694578	0.0949807	0.0639471	0.103802	0.1579061299999999	0.00602843	0.0227275	0.0782056	0.111083	0.0106915	0.0380387
4016	pre	rest	0	0.0965479	0.0368831	0.1468481268848999	0.0701451	0.160626	0.153984	0.0961941	0.127266	0.0261457	0.185205	0.0838043	0.1737627415304999	0.138244	0.196039	0.1131350999999999	0.1742409115857999	0.138993	0.0620868	0.191625	0.0624187	0.1658956042975299	0.110191	0.143557	0.0296789	0.2055940258775549	0.0371082	0.217012	0.0318434	0.255664	0.0150125	0.241139	0.0546926	0.236464	0.035521	0.0814591	0.270411	0.0754889	0.2465294061636979	0.039491	0.273345	0.1006268242067999	0.305692	0.10809	0.0543935	0.089357	0.326761
4016	pre	rest	0	0.0965479	0.0368831	0.1468481268848999	0.0701451	0.160626	0.153984	0.0961941	0.127266	0.0261457	0.185205	0.0838043	0.1737627415304999	0.138244	0.196039	0.1131350999999999	0.1742409115857999	0.138993	0.0620868	0.191625	0.0624187	0.1658956042975299	0.110191	0.143557	0.0296789	0.2055940258775549	0.0371082	0.217012	0.0318434	0.255664	0.0150125	0.241139	0.0546926	0.236464	0.035521	0.0814591	0.270411	0.0754889	0.2465294061636979	0.039491	0.273345	0.1006268242067999	0.305692	0.10809	0.0543935	0.089357	0.326761
4016	post	rest	0	0.0781377	0.139042	0.4024816399999999	0.3207992999999999	0.393906	0.293594	0.131497	0.122875	0.0957821	0.0993622	0.0254927	0.104564	0.0341593	0.0892752	0.0645728	0.103829	0.158302	0.0180905	0.0745211	0.1109408909999999	0.0394483	0.0938342	0.0533609	0.0403054	0.136545	0.03369	0.156949	0.0609661	0.124263	0.0333832	0.102315	0.0769075	0.175096	0.0835043	0.0998026	0.0703673	0.0381216	0.0764094	0.074637	0.129731	0.0898545	0.1508	0.0464033	0.1741611649999999	0.161723	0.1064902499999999
4016	post	rest	0	0.0781377	0.139042	0.4024816399999999	0.3207992999999999	0.393906	0.293594	0.131497	0.122875	0.0957821	0.0993622	0.0254927	0.104564	0.0341593	0.0892752	0.0645728	0.103829	0.158302	0.0180905	0.0745211	0.1109408909999999	0.0394483	0.0938342	0.0533609	0.0403054	0.136545	0.03369	0.156949	0.0609661	0.124263	0.0333832	0.102315	0.0769075	0.175096	0.0835043	0.0998026	0.0703673	0.0381216	0.0764094	0.074637	0.129731	0.0898545	0.1508	0.0464033	0.1741611649999999	0.161723	0.1064902499999999
1402	pre	rest	0	0.0390528	0.0360041	0.0358312	0.0356792	0.0253041	0.0493132	0.0276905	0.0488514	0.0501921	0.0549072	0.0432798	0.0406551	0.0223791	0.0329201	0.0714316	0.017071	0.0374211	0.0288243	0.0484598	0.0420494	0.0234196	0.033267	0.028984	0.0238342	0.077619	0.0537417	0.0706735	0.047863	0.0628364	0.042166	0.0195206	0.0590221	0.0747292	0.0630955	0.049143	0.0588803	0.0334638	0.0348331	0.053984	0.068688	0.0514925	0.0611164	0.0733257	0.0576551	0.0359392	0.0234378
1402	pre	rest	0	0.0390528	0.0360041	0.0358312	0.0356792	0.0253041	0.0493132	0.0276905	0.0488514	0.0501921	0.0549072	0.0432798	0.0406551	0.0223791	0.0329201	0.0714316	0.017071	0.0374211	0.0288243	0.0484598	0.0420494	0.0234196	0.033267	0.028984	0.0238342	0.077619	0.0537417	0.0706735	0.047863	0.0628364	0.042166	0.0195206	0.0590221	0.0747292	0.0630955	0.049143	0.0588803	0.0334638	0.0348331	0.053984	0.068688	0.0514925	0.0611164	0.0733257	0.0576551	0.0359392	0.0234378
1402	post	rest	0	0.0277772	0.0402589	0.00670933	0.0408552	0.0151903	0.0496957	0.0413887	0.067267	0.0195718	0.0445062	0.051801	0.0462475	0.0367	0.019428	0.0413921	0.0245776	0.0271131	0.0484296	0.0273551	0.0350999	0.0144719	0.0404414	0.0611025	0.0572671	0.0398423	0.0134042	0.0264224	0.0398944	0.045934	0.0308688	0.0289599	0.0282942	0.0363166	0.031626	0.0620629	0.035269	0.0451446	0.0595006	0.0430721	0.022102	0.076297	0.0219417	0.0298558	0.0454657	0.0318901	0.0505016
1402	post	rest	0	0.0277772	0.0402589	0.00670933	0.0408552	0.0151903	0.0496957	0.0413887	0.067267	0.0195718	0.0445062	0.051801	0.0462475	0.0367	0.019428	0.0413921	0.0245776	0.0271131	0.0484296	0.0273551	0.0350999	0.0144719	0.0404414	0.0611025	0.0572671	0.0398423	0.0134042	0.0264224	0.0398944	0.045934	0.0308688	0.0289599	0.0282942	0.0363166	0.031626	0.0620629	0.035269	0.0451446	0.0595006	0.0430721	0.022102	0.076297	0.0219417	0.0298558	0.0454657	0.0318901	0.0505016
[truncated: 1,079 more columns]

## Sheet: Fig 2A FMRI RSN FC
subjectID	session	task	ecn_ecn	dmn_ecn	dmn_dmn	dan_ecn	dan_dmn	dan_dan	sn_ecn	sn_dmn	sn_dan	sn_sn	smn_ecn	smn_dmn	smn_dan	smn_sn	smn_smn	vn_ecn	vn_dmn	vn_dan	vn_sn	vn_smn	vn_vn	an_ecn	an_dmn	an_dan	an_sn	an_smn	an_vn	an_an
1402	post	meditation	0.012382245456765186	0.0844918	0.179194	0.0597338	0.0450367	0.1690948312337273	0.11457242186437239	-0.00328158	-0.0206366	0.27768208758814034	0.023387	0.040411735353877126	0.00482094	0.0276091	0.012382245456765186	0.012789997609457732	0.00637831	-0.0167179	0.0474358	0.043652338149485825	-0.122609	0.016288315523275303	0.0564996	-0.103968	0.14391345238049305	0.0732615	-0.0672084	0.5051156764173792
1402	post	rest	0.7413665087996505	-0.0205661	0.2777726436133211	0.00777081	0.054169475542328475	0.36001518390374937	0.036620058661022734	-0.00980937	0.18606237530955175	0.5461869489639337	0.0492861	0.056521619261060446	0.25965522857790685	-0.145109	0.7413665087996505	-0.0741231	0.025983422949110074	0.045571686208285084	0.0566555	-0.0174255	0.00756585	-0.0512567	0.00408131	-0.0644881	-0.0143937	0.1541715562054477	-0.0568197	0.21663166545473547
1402	pre	meditation	0.4269557118474721	0.0322754	0.17481302331748597	0.00992024	-0.00902358	0.0813388	0.1429758225897657	0.00737343	0.0600721	0.3714408461917533	0.0719658	0.00341706	0.0501814	0.0642462	0.4269557118474721	0.020357797851319713	0.0250905	-0.0622402	0.0634071	0.0330664	-0.0786429	0.0784947	0.043902998987726045	-0.0144925	0.11998540065819523	0.1660225033037606	0.0586608	0.46952010954757534
1402	pre	rest	0.42101616770187666	-0.112484	0.1386212539991612	0.11780208372831787	-0.0706964	0.1049176465024254	0.22867699753561976	-0.0108161	0.1345381687218548	0.34385738400641724	-0.134756	0.10997570835291855	-0.00420186	-0.0420839	0.42101616770187666	0.0567232	0.0654855	0.0809164	0.12863563423016985	0.09316	-0.255332	-0.31531	0.14243692863909813	0.014831058492741203	0.0527433	0.34199617266354654	0.00326021	0.22859696452918038
1580	post	meditation	0.2652307667245608	0.0460935	0.387757	-0.0462717	-0.0497288	0.1849879559354061	0.0397499	0.13805943384861338	-0.00916648	0.2942043670925543	0.0475825	-0.00706105	0.0537616	0.0944172	0.2652307667245608	0.0772718	0.0670005	-0.0413282	-0.00610618	0.0998962	0.010320294795885933	-0.0139749	0.2189407357123053	-0.239487	-0.00749128	-0.0222336	0.19769576902322245	0.8638118330209777
1580	post	rest	0.0053448	0.12339083497603309	0.2194404581224751	0.10812353047825503	-0.0385995	0.21445833087382746	0.1767270570604495	0.25060529474455384	0.015006842077933654	0.7356174635788416	0.04521	0.1449258948234941	0.00951857	0.2508750866553636	0.0053448	0.0649884	0.10506558571556608	0.21705009822575783	0.0666217	0.104098	0.4494824356363669	0.1506173085954878	0.38473870511959285	-0.206925	0.3301275176675499	0.2487814164597735	-0.0682826	0.9412443168486283
1580	pre	meditation	0.2642543515350197	0.0522081	0.0667392	-0.018233	0.0432341	0.2731604963079211	0.0747686	0.0445398	0.0386496	0.12798017321202457	-0.0653548	0.0363791	0.17933159199457738	0.026515632915501124	0.2642543515350197	0.0329822	0.0350562	-0.0438222	0.0841164	0.0379946	-0.0916985	-0.0321299	0.0361128	-0.130231	0.10369291550248916	0.0917146	0.23077824922139442	0.6801629361255455
1580	pre	rest	0.6216939088062879	-0.127167	0.4555179367605896	0.0662727	0.22464675895173247	0.4675795584872195	-0.0250419	0.37044721838596584	0.3127426321407873	0.5249977970027244	-0.177775	0.31955728341536477	0.14188301678700493	0.15423897822284732	0.6216939088062879	-0.103422	0.0832462	-0.0690349	-0.002056	0.0796243	-0.501027	-0.0876556	0.14893730635875724	0.13392314102954997	0.15747295744978262	0.5199523714549377	-0.135703	1.1315342598646998
1960	post	meditation	0.15467580282695773	-0.0248457	0.18042941698237563	0.013985862705377147	0.0124915	0.11092227446666149	0.0417697	-0.0429018	0.0920025	0.4200390347876451	0.00333788	0.0663624	0.051974686059028725	0.0930186	0.15467580282695773	0.033378604354288216	-0.00615399	-0.130818	-0.0538946	0.074444	0.0745048	-0.0224785	0.028640466034805783	0.0832586	0.40564111215129167	0.054334556471631934	-0.0951331	0.6519997187355799
1960	post	rest	0.35071276399542883	0.19384017974893214	0.420511	-0.0136156	-0.0168796	0.28667366432767916	0.0848626	-0.193574	0.11045176549423777	0.6562822043650209	-0.155049	0.017819586892525045	0.28968395150691323	-0.0116044	0.35071276399542883	0.12142368522563833	0.19848188272789524	0.15615725793591795	-0.31062	0.11850370206491591	1.267381788747506	-0.0990439	-0.218149	0.1791174069468009	0.4288588045521013	0.14975177329168254	-0.328612	0.9033535316904621
1960	pre	meditation	0.4535379843928477	0.17662028368268926	0.37828765428809386	0.2205267926393762	0.1704237892121044	0.347847	0.18573112117941773	0.0642129	0.23430285128505604	0.3051140300904557	0.2628999856410575	0.26718191221275833	0.36219331618544626	0.2599382543987782	0.4535379843928477	0.010211731897394567	0.0259242	-0.0793745	-0.0556528	-0.133507	0.24652016907650215	0.23150907527216064	0.2695820709589935	0.3129730497588754	0.2642716976158901	0.38093558070315486	0.0258725	0.7527277298760604
1960	pre	rest	0.49437739334354314	0.0680019	0.3908106339333722	0.077043	0.00786505	0.18991681297177607	0.11024470797176787	0.0760047	0.012855424004094949	0.3988881947250759	0.16562732398309354	0.0872621	0.24667707868889355	-0.0917533	0.49437739334354314	0.0463695	-0.209332	0.0783796	-0.139851	0.11286845676326969	0.23008403480997747	0.16629380302273142	0.0872102	-0.0832514	0.3582665018185122	0.00701571	-0.120749	0.724663
2119	post	meditation	0.3490106623031282	-0.00139443	0.23485488396383658	0.030215427438377303	0.042173335152068975	0.17364119064693023	0.10210686031575335	0.0629038	0.0782108	0.25209465579131446	-0.0701014	0.10311665798144161	0.0377544	0.00563043	0.3490106623031282	0.00419957	0.024458618176020006	0.041973722822023066	-0.00437297	-0.0350516	0.10601717396876294	0.0715664	0.13019726490127123	-0.034561	0.20923462804710677	0.1719633647546873	0.038247799091136944	0.8137270074116933
2119	post	rest	0.8365969377629225	0.25653102420623164	0.3747443681305217	0.26523978059431796	0.24765759291824263	0.46876512408398335	0.3205488582522692	0.2359819440350625	0.31569579735530623	0.5395192106092637	0.19252356250058122	0.0990053	0.3565587603514138	0.3870451136300262	0.8365969377629225	-0.124809	-0.115601	-0.125874	-0.143132	-0.121427	-0.198063	0.33923220632993717	0.28948138320976446	0.42127688781152345	0.6473196745551887	0.7409124180707033	-0.29105	1.2720226529558873
2119	pre	meditation	0.5425494710491433	-0.0650313	0.2462462950351446	0.0544505	0.0193796	0.11946818513934539	0.0969615	-0.0040135	0.0302863	0.12761295996663757	-0.00906236	0.11876606622533872	0.15498231401748108	0.06762	0.5425494710491433	0.00528911	-0.0307625	-0.0395691	0.017460951700291553	-0.0268367	0.0056085	-0.0414575	0.16906760207065719	0.039111275041722515	0.12264298352813632	0.2769746858533428	0.014215816678967846	0.7992595357183395
2119	pre	rest	0.6290800271790236	0.11585117381873485	0.29835051940773766	0.033741478871261374	-0.111536	0.21026706212626495	0.1463075932915101	0.0582221	-0.0305738	0.22394126201099787	0.13535672113291516	0.0647347	0.21487170928629654	-0.0690647	0.6290800271790236	-0.123219	-0.157081	-0.0824437	-0.117793	-0.146187	0.17530610326463705	0.1786693497555682	0.15686064761774635	0.11477439357139665	0.2755551895396528	0.32425930269671194	-0.180979	0.851012
213	post	meditation	0.23131753461668583	0.0878603	0.19866365744745973	0.0884303	0.00234908	0.2797285657425129	0.1640649115750288	0.0678333	0.1274543043773878	0.3077067003577598	0.092905	0.12658832818184007	0.19581933666591364	0.2021525398651241	0.23131753461668583	-0.0782128	-0.0202686	-0.0030636	0.024948151899603036	0.024824	0.10092587273203145	0.029842889968692044	0.088456	0.13258110504764084	0.1346565685211015	0.14850276826020647	-0.108277	0.5602875734348102
213	post	rest	0.5564252063477925	0.0633559	0.26981044563838885	0.13622390523634473	-0.013988	0.234928	0.18068902116016483	-0.0271284	0.0827548	0.268689	0.015898	0.11448077640649928	0.2478561003943829	0.0862842	0.5564252063477925	0.145049	-0.0963569	0.0648514	0.17867	-0.0076121	-0.0458179	0.0663011	0.0979128	0.1719134347857571	0.1921872658475547	0.5068515723460572	-0.0261648	0.3500060492729079
213	pre	meditation	0.5725852639374471	0.3322044105535139	0.30953509832836096	0.510691	0.413407	0.6969412020431694	0.5437753221055074	0.47153948335888946	0.6345837266260163	0.7934989859211605	0.4063794169071902	0.42730735420847377	0.6606992958406684	0.6864786761116447	0.5725852639374471	-0.154599	-0.180744	-0.24431	-0.198921	-0.273073	0.30857406792080927	0.6180698041523347	0.5048490700700969	0.7147021919394789	0.8740188975634945	0.7990668203214352	-0.191034	1.120977551409323
213	pre	rest	0.41831056702541164	0.0164786	0.1715754494606533	-0.0325625	-0.0765329	0.3154299206723811	0.13921056676757643	0.10076806185723783	0.1703348134007003	0.5285466212091341	-0.00107208	0.030820161779488427	0.211514	0.0733176	0.41831056702541164	-0.0766884	0.0774323	-0.0342414	-0.0974847	-0.0621909	0.0461701	-0.0704727	0.0908002	0.012693163086599433	-0.0349055	0.3275720571205212	-0.0448125	0.28304418358660727
214	post	meditation	0.2534959395172831	-0.00179493	0.2911315242155037	0.0474651	-0.128063	0.21157427347154154	0.0435157	0.029970340144267762	0.0192061	0.2132774551900075	-0.0382258	-0.0733937	-0.0169609	-0.0467539	0.2534959395172831	0.00449141	-0.0177193	0.0304495	-0.0449424	-0.0076454	0.11369182595097828	0.011353917991370078	0.00605974	-0.0483585	0.018219203955608648	-0.00475277	-0.0655933	0.5572429527492588
214	post	rest	0.1040542771041955	-0.0857433	0.27418879074649743	0.17263484649048183	-0.109622	0.2061058125216812	0.14001874538202866	0.0407563	0.1573577092568835	0.31513201949740693	0.13902113874336847	0.040025337997802425	0.0943515	0.2502437366445194	0.1040542771041955	0.026757426174437826	-0.160873	0.21621903559783556	0.00124129	-0.0137384	0.2596026515294915	0.0794813	0.26607783027426346	0.0276408	0.18430056162069744	0.12263220837746924	-0.0875461	0.6057625412478462
214	pre	meditation	0.23105018956648057	-0.0722308	0.20374704695570356	0.16795162771497482	-0.0659232	0.267241	0.062242155390179424	-0.0422014	0.037699982258840505	0.1576928045286429	0.0494505	0.0638375	0.0280068	0.0441083	0.23105018956648057	-0.0894216	0.037948665590606216	-0.0495697	-0.0945115	0.052258797960196245	0.2315004090516941	0.0672451	-0.0322138	0.0502621	0.0659691	0.080724	0.051652195585851185	0.516877
214	pre	rest	0.2957619633755597	0.0497768	0.1941813618420328	0.0103283	-0.00316974	0.18457084775766883	0.24087969615555274	-0.0380176	0.17597671218887548	0.2946567358656192	0.015639390262333082	-0.0403499	0.16348875986955533	0.12228419849964753	0.2957619633755597	-0.212274	-0.0805111	-0.104467	-0.0942902	-0.0845983	0.3182514392486861	-0.00444354	-0.0824716	0.18753106970310096	0.1774316886707023	0.41946899701847523	0.010369362865648029	0.19951270605458157
4005	post	meditation	0.1835657715597989	-0.00679424	0.16510263174131856	-0.03125	-0.0448543	0.2439739494874788	0.0010061	0.037831	0.0772379	0.1918811300424077	-0.0231336	0.0567126	0.0442416	0.0559086	0.1835657715597989	0.031050604659874657	-0.0355368	-0.0526553	-0.0513762	0.031341281115740444	0.22874679896093486	-0.0107122	0.0662672	-0.0740417	-0.0207571	-0.00368743	0.014017268961815472	0.5329663051351008
4005	post	rest	0.22219219668114068	0.10985127975872026	0.32592792095336487	0.1183425974979476	-0.161418	0.4852040343708409	0.21167888228944481	-0.0939021	0.38139749497955505	0.7037334124471657	0.019311867636987928	0.0773518	0.12390877730052346	0.1284027471216563	0.22219219668114068	-0.0760184	-0.11861	0.0458583	-0.0964049	0.0387342	-0.0463994	0.12491946340966695	0.0860572	0.254343	0.39191389434723956	0.178625	0.0544978	0.506344
4005	pre	meditation	0.10711777103691382	-0.0231647	0.12211172448341906	0.10865731367512987	-0.0796292	0.3408379953903804	0.0372171	-0.00807178	0.134349	0.2112332667638069	0.018258633494894302	-0.0306626	0.029761449391217904	0.0623812	0.10711777103691382	-0.0386742	-0.00052994	-0.0606087	-0.0378022	0.000906385	-0.071384	-0.0539113	0.0446069	-0.0450848	0.022185262729717627	0.1006164135236723	0.0799152	0.6770436761156209
4005	pre	rest	0.25284711066041976	0.0917105	0.32517964309155695	0.0749598	-0.0198621	0.20997936698108108	-0.110787	-0.146304	0.19439053701682443	0.4263723473807409	-0.0442649	-0.0296578	0.0793086	0.18466420122670807	0.25284711066041976	0.0751262	0.1631199810748739	0.0210315	-0.156919	-0.018036	-0.32277	-0.0420847	-0.132453	-0.0481695	0.26147838868518664	0.21263282993920632	-0.202984	0.6466187481666964
4013	post	meditation	0.00286198	-0.0341772	0.1301044092300002	0.0547654	-0.0207932	0.0860794	-0.000389936	-0.0236348	-0.0259217	0.0697292	0.057050449660403554	0.0046001	-0.00575534	0.044363292310929274	0.00286198	0.00544367	-0.01209	-0.0487281	0.0456739	-0.0109464	0.12188789815885132	0.1249275476191583	0.016079456732819217	-0.00702825	0.0989771	0.13106122474715146	0.13769467371235802	0.3868231551729949
4013	post	rest	-0.102531	-0.0708926	0.239619	0.0705628	-0.0817127	0.18425417472267316	-0.0603586	0.047399688439415284	0.0831348	0.22225994410086858	-0.0167039	0.0494706	0.0279476	0.19048067779560088	-0.102531	0.00318939	0.060759817459664606	-0.0339281	-0.276626	-0.132678	0.6582286951931446	0.019025672097346125	0.056208691990151646	0.0663349	0.30149994554239207	0.1689251673447706	-0.283105	1.0280670059367147
4013	pre	meditation	0.10009243981822047	-0.0316804	0.13477597320493157	-0.000985646	0.00846707	0.17692282192184952	0.033951501875771575	0.00551577	0.0680451	0.15290925570020938	0.030887785550237554	0.069234	0.10134579284583482	0.11166623495905653	0.10009243981822047	0.0683867	0.0621896	0.059411454994619334	0.0889164	0.0962897	0.038926208372524265	0.10213523038192632	0.00168025	0.0811682	0.11884924556317582	0.0316127	0.099754	0.3353233439907602
4013	pre	rest	-0.00575863	-0.143758	0.22579668475991502	0.0028979	-0.0345093	0.11397986569648391	-0.0195535	0.10369876820185649	0.0749709	0.33656371053311274	-0.000719643	0.10698237824144395	0.0082134	0.0113109	-0.00575863	-0.0978682	0.00300656	0.00322242	-0.1558	-0.00598351	0.480213	-0.016007	0.20598771961607898	-0.020189	0.17400527854540387	0.00746655	-0.122306	0.8409412900738438
4014	post	meditation	0.6196283156612641	8.009342323555083e-05	0.23555093155032664	0.0775646	-0.0457776	0.34168751063537917	0.021797604787594804	-0.0801307	0.0734124	0.21507141114667946	0.12146024364824066	0.000112742	0.0747091	0.0382577	0.6196283156612641	0.10230195737572209	0.050101432475430335	-0.0265593	-0.00823041	-0.0639937	0.17776628523645763	0.0361668	-0.00635912	-0.0367321	0.15094828950862804	0.0984701	-0.00795361	0.6867059795782879
4014	post	rest	0.6449195401191538	-0.0542612	0.20689774939989217	0.24837718251857513	-0.0805385	0.5592782026364633	0.22512206404777638	0.00370542	0.2807860315022605	0.4890137532563166	0.2663910270114259	0.062199	0.24724656899718203	0.47734019770416225	0.6449195401191538	0.0879161	0.13811371599554498	0.13096298349990398	0.1114672070366051	0.18899592450955036	-0.0606113	0.2330192463550657	0.025309623754938563	0.4140802174462333	0.5025189456251914	0.49527238014162894	0.018416085492386602	0.5500984656859964
4014	pre	meditation	0.3341644615550932	-0.0689139	0.3050456486791979	0.0819387	0.0401188	0.16828063389248513	0.025915162746480324	0.12589833860081556	0.053087660013733294	0.14907551084397705	-0.0294118	0.0619808	0.0394584	0.096459	0.3341644615550932	0.000916182	0.1534498137633264	-0.00564561	0.0396619	0.0788282	0.0921151	0.048440318130098886	0.053095056768929776	0.013776630686229622	0.0591246	-0.0102123	-0.00572612	0.5120336475293994
4014	pre	rest	-0.0137597	-0.00913069	0.1779783095703414	0.10582628187835519	-0.102546	0.40363984218783566	0.1123471643808433	-0.0135576	0.14394276724722024	0.15420503515381695	0.0794283	0.012194470854906615	0.16797612915641935	0.0880434	-0.0137597	-0.0035696	0.11812479476580129	-0.0142798	0.0581348	0.024387304239525235	-0.0215889	0.0343823	0.061720258715185355	0.15387355076035336	0.2258632281016026	0.0853617	0.15435690133526797	0.0969763
4015	post	meditation	0.20522244484545493	0.0203906	0.0510004	-0.0248266	0.000717866	0.13209115403428964	0.0210119	0.0192576	0.00682867	0.0709695	0.0440762	0.016729994988688643	0.0503073	0.0057594	0.20522244484545493	0.00145221	-0.0209662	0.043394841432212145	0.000143905	0.0930957	0.18103334650016115	-0.0046359	-0.0527746	0.040517883931069205	0.0646951	0.1042952168580728	0.0911695	0.44458055710263383
4015	post	rest	0.21028598704414492	-0.0562252	0.3833177207019998	0.11604687315609745	-0.0889878	0.2329093380818757	0.18116590049650227	-0.158854	0.2027332705683081	0.41248418176584234	-0.042155	0.158642	-0.04322	0.061275997054236635	0.21028598704414492	-0.131958	0.0990876	-0.0815587	-0.0820225	0.0585604	0.5071867457484066	0.12711481629614468	-0.0254328	0.0560357	0.21898851236277136	0.0524136	-0.0643795	0.5667919482572119
4015	pre	meditation	0.12006988118624752	0.013960846177101563	0.0716324	0.0380332	-0.00965326	0.16509667236165662	0.0610704	0.022010184349185682	0.00898643	0.23643061923912062	0.0214483	-0.00922629	0.10514266001174244	0.019770714805135127	0.12006988118624752	-0.020865	-0.0128412	-0.0234388	-0.0271998	0.024659075257127096	-0.123188	0.0133732	0.010818786481640943	-0.0595246	0.18628703107728337	-0.040668	0.0988175	0.7333769423470131
4015	pre	rest	0.3150601704351729	0.0372349	0.44647773367042337	0.0981148	-0.0681891	0.15726595824431847	0.1634309010538635	-0.0951165	0.0806331	0.34682569642928845	0.017012716952917888	0.16957990957375074	0.0889649	0.039859832024230435	0.3150601704351729	0.00811946	-0.164672	0.0234046	0.00722876	-0.0446286	-0.081571	-0.0147307	-0.00234643	0.11257565278971729	0.16042674605583143	0.1421567540785884	-0.0418479	0.4381333100528679
4016	post	meditation	0.0640897	-0.0169145	0.14781069158449958	-0.00215983	0.022631423686089048	0.13786024718030918	0.0719181	0.0501082	0.00530456	0.2100761561699338	0.00719011	0.036402	0.00611083	0.0655882	0.0640897	-0.0142658	-0.0567273	-0.0793375	-0.034703	-0.0348799	0.16975001486642172	-0.0409664	0.0468995	0.12870636012523815	-0.0455748	0.00693075	-0.118986	0.7452965870784811
4016	post	rest	0.11251106431942676	0.0693403	0.23018559502165456	0.0355646	-0.0430668	0.3677630018078557	0.10048124207595915	-0.0152859	-0.0319307	0.40276895568768306	-0.0399467	0.0812691	-0.0278428	-0.0419765	0.11251106431942676	-0.0962982	-0.157366	0.035337672373427775	-0.091986	-0.151784	0.42297037059660864	0.012821304960751474	0.00720762	0.25114158102399325	-0.0546574	0.0719721	0.10420628538787616	0.8861259757510046
4016	pre	meditation	0.17813617664710316	0.00647269	0.27788958034711386	0.046749985740976364	-0.0156917	0.2719644821145385	0.025768294062317138	0.014325665852091638	0.13100797723993243	0.18699993300645654	0.00924362	0.0421016	0.13502999289854464	0.10416839413446688	0.17813617664710316	0.0622599	-0.00359159	0.020683	0.0665847	0.040780175848291474	-0.0498214	0.0637415	0.0898212	0.14703694629247896	0.0806275	0.2041525960491015	0.14930965259863857	1.1857993656993617
4016	pre	rest	0.1992289073845427	-0.0786821	0.454156	0.21879351914524103	-0.119005	0.5610408421041754	0.15911281438578928	-0.0571058	0.31851598644890566	0.5091819585444574	-0.0162222	0.1455220589609706	0.0690641	-0.0908622	0.1992289073845427	-0.0354332	-0.334271	-0.0729241	-0.0517334	-0.206987	0.49980729244136846	0.0582308	-0.0680467	0.10923934143189751	0.23560518214163872	-0.00477384	0.0892851	0.7032979156095925
4018	post	meditation	0.17104047902788444	-0.0490556	0.24468303857627763	0.10379591378657516	-0.0717145	0.4109909401072045	0.0816806	-0.0711907	0.19696556455405587	0.2458587347452638	0.0643018	0.0667719	-0.0105088	0.0336529	0.17104047902788444	0.022852432436789923	-0.0266549	0.0621226	0.015876339757980275	0.0432224	0.2787025362846194	-0.0034594	0.045415563781210755	0.1101578095884389	0.17790102643253822	0.0861416	0.0652958	0.6344880757089841
4018	post	rest	0.0842221	0.0903183	0.36409396129287014	0.0781578	0.0810216	0.31644539914002184	0.0665126	-0.0533461	0.1972588286923505	0.3498297605348976	-0.0436538	0.00705755	0.12973945981082322	-0.104321	0.0842221	0.0693623	0.057529824592823554	-0.0831495	0.1959673739728742	-0.361656	0.4324295118637078	-0.043181	0.023145774314098574	0.29939059889394487	0.2999259051035749	0.20622108926640956	-0.0988893	0.6526517498807994
4018	pre	meditation	0.13237771561388612	-0.00391206	0.19719236508164195	0.0758046	-0.0569784	0.29470481102164126	0.0796025	-0.0520176	0.0852995	0.1464470487735444	0.0828601	0.027290338096084183	-0.0829916	0.012459088737463058	0.13237771561388612	-0.0403253	0.0761339	-0.0520208	0.021070264999589732	0.0450571	0.11452255435799881	0.00673818	0.10004899481494989	0.10236428548443104	0.059280927391734566	0.10413488218258075	0.0673522	0.6426668495998145
4018	pre	rest	0.35147131866998566	0.0737727	0.4511040093983264	0.12016947555187066	-0.0203929	0.34909748764496723	0.22863485915831072	0.0817298	0.11029740183307747	0.25436953634454745	0.0801023	0.36261176314380383	0.1281214863764902	0.0797859	0.35147131866998566	-0.151104	-0.00445023	-0.00155049	-0.0691071	0.00734669	0.26240195401737554	0.0364047	0.3256116441547181	0.15724807625254442	0.18219649270563387	0.36036373522763715	0.0729845	0.7226743052367871
4019	post	meditation	0.13423076377700624	0.00857202	0.12088344047341915	0.013544338440571915	-0.0248599	0.25234176050189777	-0.0331413	0.0394862	0.049814	0.15929699894321905	0.030725227802742814	0.039091324695254774	0.024215124169984694	0.064698	0.13423076377700624	-0.0697814	-0.0258709	-0.107073	0.0230361	-0.0569645	0.13287148536798632	-0.0599295	0.11797908359526676	0.12528878142740996	0.10718109445273213	0.0860094	-0.0582605	0.5863969083468186
4019	post	rest	0.046902526405681176	0.1472064737265996	0.32618424265139523	-0.0460664	-0.122883	0.34676352308116626	-0.0281449	0.0654412	0.2948100621496134	0.47263954721666485	-0.0992614	0.026622879601983444	0.11089387546911317	0.15320512128794728	0.046902526405681176	-0.254297	-0.149686	0.0026413	0.0713608	0.0819704	1.2174001049315086	-0.0112973	0.10321025722765635	0.13896814351387843	0.27872935902407414	0.1559072204543784	0.0590655	0.42034177909485626
4019	pre	meditation	0.23305420979206118	0.071218	0.42577725153332274	0.0600176	-0.148379	0.44348	0.10437911669356383	-0.0825318	0.20551585127839567	0.4516567106413103	-0.00955832	0.14520706252384863	-0.0131873	0.057293840015176345	0.23305420979206118	-0.0123926	-0.0744377	0.0965803	0.0922251	-0.0267331	0.26572071974850764	0.015065211490062255	0.0880477	0.14340169973077907	0.12625045366068469	0.0575063	-0.00184625	0.6879566770603746
4019	pre	rest	0.0727318	-0.0507557	0.24691735242070592	0.17204508471894725	-0.109001	0.6132030726972469	0.0957902	-0.200586	0.46486549555998774	0.6065690267927402	-0.115239	0.0092941	-0.0626124	-0.0684884	0.0727318	-0.204346	0.023562707675806226	-0.215546	-0.124224	-0.0178461	0.15779830611578255	-0.0513195	-0.0262789	0.0751918	0.13353407574740103	-0.0291526	-0.0378947	0.5345446192090068
4020	post	meditation	0.29494264179271706	-0.00876166	0.1004887884404927	-0.0104505	-0.0100877	0.1215410716784816	-0.0104896	-0.00815498	0.0586509	0.15719289195540503	0.0906464	0.0564689	0.014993535206191205	0.040969576639701875	0.29494264179271706	-0.0106589	0.010877328161862716	0.010326791787698011	-0.166717	0.0517058	0.3465661930516125	-0.0520761	-0.069149	0.11048826242766646	0.0672223	-0.0108357	0.020923346676727076	0.7938402442401192
4020	post	rest	0.21985801431250265	0.011590303154679934	0.25779970462728174	-0.000547242	-0.126737	0.2324918740732002	0.0227758	-0.0602752	-0.0530617	0.3954735951826275	-0.0809526	0.018223219517233564	0.11268640891547145	-0.270897	0.21985801431250265	-0.0101067	-0.00516189	-0.04922	-0.0197091	-0.0049672	0.0898782	0.00802064	-0.129537	-0.0191799	-0.0482898	0.20750854960954304	0.1427638849847684	0.8108593352141462
4020	pre	meditation	0.0967794	-0.012929	0.12590204568011434	-0.0154348	-0.037941	0.17758246624116603	-0.0760353	0.0725465	0.010725866317889906	0.2059233382668746	-0.0471855	-0.00922326	0.0590631	-0.0204445	0.0967794	-0.0796777	0.020246056403049575	-0.129999	-0.0134004	0.0731523	0.0947859	-0.075558	0.0455247	0.00655397	0.0751859	-0.0366626	-0.0622525	0.8224469355505262
4020	pre	rest	0.17427915669973373	0.0669357	0.3374333256535425	-0.000665263	-0.0761018	0.20855987757068437	0.0796868	0.25806474554115355	-0.030943	0.3008540306277267	-0.0210127	0.16479780702913727	-0.0503033	0.14479510052839664	0.17427915669973373	0.0608602	-0.0239677	0.0429701	-0.0267571	-0.00758784	0.0256417	0.0544097	0.021553862021477077	0.019746265224922628	0.10020216543339049	-0.0192345	0.0799905	0.650086
4021	post	meditation	0.0798578	0.048392	0.19079629069845375	0.0877223	0.0314341	0.1731859180553735	0.0361293	0.045331372596378774	0.11329652335467137	0.22886278229902268	-0.0243789	0.074838	0.0337879	0.0818041	0.0798578	0.00422781	-0.0682415	0.0150479	0.011361078333119407	0.0209076	0.5806841715406704	0.0719245	0.0878123	0.11518991681577281	0.18811976969221325	0.13611600228834472	0.10864397210891862	0.8732478325515015
4021	post	rest	0.12224287485606118	0.1855855944102026	0.3310797055879655	-0.140714	-0.0164442	0.5202862425661245	-0.032807	0.0644419	0.10183034076232086	0.4622035824173339	-0.108059	0.015018457550511274	-0.00865465	0.19989021519855263	0.12224287485606118	-0.104494	-0.0942454	-0.0141061	0.23998842081335625	0.13288554211231154	0.1325343532252211	0.0810414	-0.074159	-0.111296	0.421769	0.21838072944259057	0.054931833101418144	1.0006584172943804
4021	pre	meditation	-0.0148389	0.0793066	0.16685163140331552	-0.0191064	0.0394112	0.2224840198018329	0.038508	-0.0113656	0.0382303	0.1642748206066292	0.015478	0.021906932300760434	0.029244715328718005	0.0171235	-0.0148389	-0.0218317	-0.114553	-0.06617	-0.0562292	-0.0768825	0.3456536013121936	0.042138120117798876	0.020625372344226883	0.0629682	0.0172134	0.0629384	0.0712723	0.6107017794544065
4021	pre	rest	0.0625158	0.19799686870285782	0.38348003727854063	0.11460311757510204	-0.0111953	0.4238450259243092	0.00124909	-0.0933927	0.18990283486732265	0.42911281404985385	0.0891974	0.0790858	0.10799578692899599	0.177656	0.0625158	-0.284394	0.049852	-0.0594672	-0.105448	-0.0885848	0.7761654579875114	0.1570373210065088	-0.0821253	0.3406344309206189	0.4384916720856579	0.0944333	-0.26984	0.5834506496060987
4025	post	meditation	0.31887373201811986	0.042055	0.1803598299794107	0.013668867196978216	0.0195763	0.0849791	0.032560118271610136	0.019385463923210652	-0.00113952	0.11951519221665885	0.0642739	0.0774546	0.089797	-0.0180504	0.31887373201811986	-0.0276945	-0.0055465	0.0407625	-0.0331401	-0.111174	0.0709677	-0.0446982	-0.0602046	-0.0287422	0.0921095	-0.127271	0.00355563	0.1321905227410282
4025	post	rest	0.7070540685276576	-0.0259969	0.2644879692337451	0.020718005581367126	0.0592835	0.26928508950625424	0.0496249	0.0205986	0.0551427	0.0730146	-0.0550674	0.0506155	0.44756353600399296	0.0573534	0.7070540685276576	0.0550385	-0.00149701	-0.0112243	0.061664119068510055	0.049082276341223814	-0.162272	0.0073123	-0.260463	0.1349873002218377	-0.0771932	0.14010951732116153	-0.127196	0.3696600700241222
4025	pre	meditation	0.22876897763133583	0.0021991	0.13534835244890142	0.027508527373087094	-0.0368138	0.13916736825431475	0.056481	0.0791185	-0.0311778	0.21690757560831847	-0.071887	-0.017549	0.15095251378031382	0.00255528	0.22876897763133583	0.024162443959898878	0.014612063706911656	0.0432497	0.0652755	-0.0116285	-0.0358805	-0.110008	0.0192478	-0.00798506	-0.0086171	-0.0583632	-0.0225036	0.21847265721755021
4025	pre	rest	0.10229993052772211	0.000195903	0.20464318220584576	0.015142815582436608	-0.165065	0.2904835990975232	0.2347732202813497	0.0779816	-0.0727924	0.3273563023432118	0.000793756	0.13819406079394062	0.0355881	0.0595281	0.10229993052772211	-0.0999732	-0.00367905	0.013913948940304857	-0.0572227	-0.000660062	-0.167102	0.260172	-0.171513	0.0737527	0.36837614803476143	-0.154296	0.000693482	0.9112785811993284
4026	post	meditation	0.018281359686207362	-0.0791542	0.2239126725586115	0.0730355	-0.0241665	0.16718024326537112	0.0630152	-0.0341598	-0.0155628	0.32412959048705065	-0.0188959	-0.000128017	0.0343657	0.017026719672679748	0.018281359686207362	-0.0329465	0.00993172	-0.0348088	0.012675672461551704	-0.0692995	0.00950447	0.0394627	0.012192322264087145	-0.0258892	0.15336376143601513	0.0236409	0.0432688	0.4465260511079143
4026	post	rest	0.15905780800999317	-0.195544	0.45400547437306177	0.13383817811811322	-0.136837	0.2678143415154249	0.1575900736492823	-0.236502	0.23193726442550325	0.4952678324763137	-0.0875675	0.0835118	0.12758072309669946	0.051794413371349615	0.15905780800999317	-0.0764009	0.1830459825549241	0.00974163	0.0370495	0.0781753	-0.0124299	0.0871029	-0.129053	0.14598587132979232	0.22067924882281695	0.0358851	-0.0121923	0.45151058758934337
4026	pre	meditation	0.27505923674555616	-0.133496	0.3438263324278754	0.035500822581383304	-0.0370901	0.22364928244134566	0.1954335674447862	-0.137934	0.0669669	0.5686586851766717	-0.132617	0.13066932703434603	0.0343342	-0.117559	0.27505923674555616	-0.0621109	0.0462015	0.0293877	0.00256556	0.0746133	0.22912548526324333	0.050379482781807705	-0.149073	0.015359297378350144	0.2079853549135176	-0.0329692	0.030467153294354725	0.45344831682793724
4026	pre	rest	0.19615814783203445	-0.120296	0.29863264603839096	0.0686902	-0.0782772	0.3081287239401228	0.17499809559820634	-0.310628	0.0654164	0.5989364664783532	-0.166814	0.21439980792519522	-0.00643618	-0.331205	0.19615814783203445	0.14088692669282682	-0.0289048	0.0479058	0.1783159555297862	-0.158124	0.37654738753886896	0.15992816508038743	-0.33546	0.0867872	0.4595707158162976	-0.21341	0.12570165600786234	0.9210710072033571
4027	post	meditation	0.17460986851358837	-0.0124298	0.19255647099022216	0.0938284	-0.0388846	0.16534157156283483	0.0374988	-0.0179844	0.11387812086448902	0.15301578662597196	0.0538847	-0.0320923	0.15703813982806597	0.13732598722339176	0.17460986851358837	-0.0139431	-0.0243216	-0.0164923	-0.123953	-0.080724	0.20548492821067446	0.11818850091969595	0.0562154	0.077692	0.20058792472421064	0.0908393	-0.135815	0.9419148185749944
4027	post	rest	0.14462677656784992	0.0487323	0.2902263161446858	0.00729064	-0.162194	0.35218655711132335	-0.0416268	-0.100373	0.26896336376777047	0.384112	-0.0637393	-0.180781	0.25162497530105177	0.26181941457101976	0.14462677656784992	0.1389479771226634	0.013151790684154974	-0.0476549	-0.123185	-0.154289	1.1193574729837463	0.0938655	-0.00195251	-0.082936	0.1333452908428545	0.12832421322889467	-0.154523	0.4678822600454527
4027	pre	meditation	0.12278286324322425	0.0548834	0.15977042782893328	0.0752057	0.021608506102754246	0.14154855906244843	0.12428342734933054	0.0561252	0.16240186535642234	0.21603856535167223	0.0452571	0.011695569589499856	0.0400629	0.015963880786952118	0.12278286324322425	-0.00268212	0.0387095	-0.00915012	0.00324747	-0.0274361	-0.155307	0.20415279430526906	0.0722865	0.17228332123376308	0.23111670751611973	0.016169622778126638	0.023108143379542867	0.7284469884072398
4027	pre	rest	0.31894470050544826	0.2477881884550113	0.46321180036276416	0.290733	0.15631720245818956	0.3008178560445395	0.3722425127563692	0.16362713454521174	0.33312517472778286	0.5022341181268438	0.1675775534102341	0.0370905	0.24843497249692945	0.23985336803262233	0.31894470050544826	-0.0638285	-0.00574419	0.0649667	-0.151765	0.12507322325717046	0.5462103983942778	0.4279177081812332	0.2702687485187608	0.41811	0.5940957578089361	0.45578348298138255	0.16292542608117186	1.266610158058934
4099	post	meditation	0.19195724980710374	0.010313936285692226	0.21754464146869398	-0.0560857	-0.00149027	0.4777250858020891	-0.0486655	0.0791667	0.0820201	0.29721030642449325	-0.0136572	0.046814657221653115	0.15917607920934743	0.0598523	0.19195724980710374	0.023161	-0.043014	0.013590994485384176	0.020932359240591555	-0.0822851	-0.0375747	0.014649581374134621	0.035532022138054266	-0.00251864	0.00737501	-0.00755236	0.0633612	0.45039697943576695
4099	post	rest	0.4314335683093648	0.0670651	0.3693890232216913	0.11331406567577255	0.028319515008070277	0.3601173370709127	0.21440986589101874	0.16642210662175116	0.18196845322622338	0.4331124965191061	-0.0474233	0.0379629	0.03028	0.049383183488135765	0.4314335683093648	-0.0357459	-0.0279144	0.040328634935725464	-0.0147705	0.0885497	0.0520378	-0.0203612	0.027134631179724582	0.0652548	0.3905590222409197	0.35527345288682205	-0.0334433	0.8464730467332051
4099	pre	meditation	0.00298333	-0.0112601	0.1630406904089588	0.0607419	-0.017903	0.3238378585341251	0.0895858	-0.0512312	0.1721888011466079	0.2245517523266361	0.0552577	-0.0342704	-0.0219814	-0.021719	0.00298333	0.0444097	-0.034815	0.0366505	0.060612651253858216	0.042513817532099867	0.22138988560606837	0.0633971	-0.0549621	0.0495467	0.0307161	0.054940131613384846	-0.115834	0.5129655173936498
4099	pre	rest	0.1252057854131414	0.0256333	0.0801696	0.014009071339985016	0.014069049510100653	0.2171066016976361	0.1694617197903383	0.058585983223117394	0.017503567782773143	0.41947128932752725	0.125497	-0.0195592	-0.043509	-0.0223989	0.1252057854131414	0.0579589	-0.0261333	-0.116588	-0.0242821	-0.0261401	0.6245338853470436	0.0979627	-0.0515876	0.0667486	-0.163193	0.0841166	0.18477614221395186	0.42592065803674256

## Sheet: Fig 2B FMRI RSN FC regions
subjectID	session	task	left_anterior_PFC_(ECN)__dorsal_medial_PFC_(ECN)	right_anterior_PFC_(ECN)__dorsal_medial_PFC_(ECN)	right_anterior_PFC_(ECN)__left_anterior_PFC_(ECN)	left_superior_parietal_(ECN)__dorsal_medial_PFC_(ECN)	left_superior_parietal_(ECN)__left_anterior_PFC_(ECN)	left_superior_parietal_(ECN)__right_anterior_PFC_(ECN)	right_superior_parietal_(ECN)__dorsal_medial_PFC_(ECN)	right_superior_parietal_(ECN)__left_anterior_PFC_(ECN)	right_superior_parietal_(ECN)__right_anterior_PFC_(ECN)	right_superior_parietal_(ECN)__left_superior_parietal_(ECN)	PCC_(DMN)__dorsal_medial_PFC_(ECN)	PCC_(DMN)__left_anterior_PFC_(ECN)	PCC_(DMN)__right_anterior_PFC_(ECN)	PCC_(DMN)__left_superior_parietal_(ECN)	PCC_(DMN)__right_superior_parietal_(ECN)	mPFC_(DMN)__dorsal_medial_PFC_(ECN)	mPFC_(DMN)__left_anterior_PFC_(ECN)	mPFC_(DMN)__right_anterior_PFC_(ECN)	mPFC_(DMN)__left_superior_parietal_(ECN)	mPFC_(DMN)__right_superior_parietal_(ECN)	mPFC_(DMN)__PCC_(DMN)	left_lateral_parietal_(DMN)__dorsal_medial_PFC_(ECN)	left_lateral_parietal_(DMN)__left_anterior_PFC_(ECN)	left_lateral_parietal_(DMN)__right_anterior_PFC_(ECN)	left_lateral_parietal_(DMN)__left_superior_parietal_(ECN)	left_lateral_parietal_(DMN)__right_superior_parietal_(ECN)	left_lateral_parietal_(DMN)__PCC_(DMN)	left_lateral_parietal_(DMN)__mPFC_(DMN)	right_lateral_parietal_(DMN)__dorsal_medial_PFC_(ECN)	right_lateral_parietal_(DMN)__left_anterior_PFC_(ECN)	right_lateral_parietal_(DMN)__right_anterior_PFC_(ECN)	right_lateral_parietal_(DMN)__left_superior_parietal_(ECN)	right_lateral_parietal_(DMN)__right_superior_parietal_(ECN)	right_lateral_parietal_(DMN)__PCC_(DMN)	right_lateral_parietal_(DMN)__mPFC_(DMN)	right_lateral_parietal_(DMN)__left_lateral_parietal_(DMN)	left_inferior_temporal_(DMN)__dorsal_medial_PFC_(ECN)	left_inferior_temporal_(DMN)__left_anterior_PFC_(ECN)	left_inferior_temporal_(DMN)__right_anterior_PFC_(ECN)	left_inferior_temporal_(DMN)__left_superior_parietal_(ECN)	left_inferior_temporal_(DMN)__right_superior_parietal_(ECN)	left_inferior_temporal_(DMN)__PCC_(DMN)	left_inferior_temporal_(DMN)__mPFC_(DMN)	left_inferior_temporal_(DMN)__left_lateral_parietal_(DMN)	left_inferior_temporal_(DMN)__right_lateral_parietal_(DMN)	right_inferior_temporal_(DMN)__dorsal_medial_PFC_(ECN)	right_inferior_temporal_(DMN)__left_anterior_PFC_(ECN)
1402	post	meditation	0.12844595742553466	0.3126963049865331	0.0904371	0.5303111427485021	0.2512360770580199	0.0614415	0.018826172534837683	-0.00576833	-0.15114	-0.0219834	0.00708429	-0.0427175	-0.0664638	0.046617	-0.0555118	0.1147923231604732	0.16199695224627336	0.0822585	0.00297543	-0.267219	0.13540804929186123	0.0915602	0.2559914087797475	-0.0198753	0.16064449310828904	0.0655626	0.43819450878263466	0.034551910049277657	0.029891684890626977	0.2898931097083657	0.0698891	0.026363586158796137	0.0937351	0.3507144105372195	0.023767276694627804	0.6956566648273561	0.11539517623186706	0.20295282839230488	-0.0192548	0.20587012818041164	0.10213684966479612	-0.150606	0.11312042847799557	0.22922422386065122	0.0442794	0.2037189849600081	0.22476016700547782
1402	post	rest	0.36351239536507457	0.31382497470199816	-0.020599	0.3296677461841246	0.4621741641045564	0.28194607299728175	-0.127137	-0.175595	-0.123769	-0.107597	-0.240614	0.047365226493491785	-0.717011	-0.334417	0.30372783474819376	-0.0985155	-0.10855	0.0395815	-0.0483063	0.15647692500834282	-0.0496867	-0.0100073	0.2403531418925792	-0.417572	-0.127132	0.14161377159328395	1.0795460098684893	-0.14039	0.13768727642868783	0.2873897443130416	-0.225701	-0.114141	0.2685626985914048	0.6511267265854745	-0.0518704	0.7841485218554772	-0.0583067	-0.162026	0.0808599	-0.098618	0.10005635856031463	0.2811420371876938	-0.0689242	0.541885	0.28326895976703836	-0.0190249	0.1092628071046979
1402	pre	meditation	0.11082871139580183	0.24200435171044793	0.1939126452909771	0.1565929315713478	-0.0525595	0.28621156124115277	0.013266633786657246	-0.172452	-0.164275	-0.00373607	-0.136118	-0.269044	-0.191851	-0.149758	0.2685927962752621	0.085824	-0.0104157	-0.00766321	0.274111	0.17655667609004094	0.0535158	-0.0516725	-0.107693	-0.0869899	-0.0332934	0.00768885	0.3674884594535572	0.10840093984455577	-0.111245	0.0562072	0.20050040026150553	0.0774312	0.046275832908290515	0.5193589222326184	0.14823902671739586	0.3697757629878088	0.0822548	0.46133041002715547	0.00255032	0.2886538776674162	0.16764252021960765	-0.172079	0.22558552665416517	-0.11548	-0.0408169	0.024137957998484314	0.10390522012532134
1402	pre	rest	0.7976583516946439	0.7065305134562476	0.6371708028623998	0.5796486308047982	0.5521461076740335	0.49867952774323754	0.4784539357175438	0.29714739843290133	0.4692954235694858	0.11425647004021679	0.029766465300750517	-0.3192	-0.378931	-0.218109	-0.0638007	-0.154376	-0.374173	-0.320587	-0.195007	0.0261627	0.2135732750098165	-0.0763754	-0.182801	-0.342256	-0.0762845	-0.177487	0.6400073388476676	0.2141167500404583	0.10200948026452566	0.17730311344075664	-0.03181	0.0617989	-0.0299492	0.3003384611886717	0.14094941461651522	0.5008764539524806	0.18243443887231722	0.4011770038114535	0.26397234099602884	0.3689327252995221	-0.00220967	-0.242657	0.15674865877369137	-0.217676	0.2773125571638672	-0.230773	-0.232628
1580	post	meditation	-0.2455	0.4238429866641799	-0.125307	-0.0577762	-0.0114518	-0.143578	0.21732748017205053	0.0104543	0.00444099	-0.270525	0.051033139128544854	0.23644513743914397	-0.00993983	-0.0245204	0.10090252761042805	0.0358479	0.12168359257906479	0.0404217	0.24771979387112525	-0.292523	0.3107505004218466	-0.284754	0.3520763730834738	-0.0758155	0.3769545100694123	-0.319454	0.5214443806671154	0.5652190202433334	0.0368411	0.16617033900511355	-0.0217721	0.3794281392058513	-0.120917	0.6002693627897494	0.73447	0.5967884911138523	-0.265133	0.3460067401218725	-0.258599	0.5227677970600743	0.0351981	0.3347172851954031	0.5168002299299659	0.5731892954666886	0.7643488867461015	-0.0922876	0.26943390223291397
1580	post	rest	0.5690970186400371	0.016047503107067186	0.20501784807821463	0.2408472726579265	0.44086777895678736	0.5238614330592384	0.20188648360577113	-0.221618	-0.373808	-0.416968	0.36924158952678315	0.0425368	-0.815834	-0.421187	0.4043892497604276	0.28559225989138864	-0.0352393	0.20859142911931342	0.25953654302112605	0.0631147	-0.0197946	0.6742173676865065	0.14485143184154717	-0.141035	0.5554102755371574	0.0695851	0.40246445461159924	0.624369	0.39834344979970154	-0.0241045	-0.803202	-0.210326	0.4258445682614756	1.017178129242786	0.24211511210339437	0.711402	0.16960914557913684	0.42038508488215964	0.20346023095126703	0.49608756868639176	-0.388074	0.0569674	0.5091778273958516	0.4336400355232776	0.10537201622541154	0.5943512213058283	0.6433455050728869
1580	pre	meditation	-0.0769794	-0.0181711	0.10659092360962336	0.0970153	0.20503786470541133	0.16380987950244164	-0.238606	0.13369971638950867	0.11785790447320074	-0.00123888	0.0733709	0.1782491646891253	0.13038390692460236	0.00828122	-0.253996	0.20685493191387996	-0.055655	0.0529606	0.1484851639671847	-0.225225	0.0601603	0.052981	0.3047759793173954	-0.00195583	0.0557448	-0.0593701	0.48419431820538206	-0.0274606	0.0623726	-0.0239418	-0.0713404	0.0436644	-0.178357	0.42775678046682386	0.42188167058542914	0.10332169873849704	-0.0127626	0.144583	0.0787564	0.20557144185455015	-0.0167983	0.15334279593700625	0.0473411	0.0684542	0.0489921	-0.0119348	0.12006801965483713
1580	pre	rest	0.050063	-0.307811	0.22472217344282058	-0.189425	0.1511752687887517	0.16274262727353206	-0.292902	-0.381705	-0.213538	0.23442855142818061	0.3632340306474373	-0.406465	-0.193779	-0.421321	-0.115085	0.322498	-0.317791	-0.470051	-0.195732	-0.046115	0.4495050766387921	0.6547727673815429	-0.229653	-0.569252	0.19902347500397236	-0.0523648	0.3801536969971731	0.5446287177230654	0.3394829252864742	-0.529373	-0.460616	-0.308947	0.0647667	0.9191889231810833	0.9210202000993459	0.40477726645063977	0.6794458774623722	-0.277491	-0.394409	-0.296595	0.018075330116072385	0.41822564816783914	0.7760884312276308	0.36622329932521885	0.6367782922481744	0.2972261598564479	-0.423433
1960	post	meditation	0.46614907041335146	0.08172	0.3271059377204993	0.3044467575953191	0.6437249510640056	0.12156252157349032	-0.0901445	-0.071748	-0.1231	0.0921915	-0.115248	-0.294047	-0.0792687	-0.198166	-0.00744593	0.2839727511553297	0.2901466688994002	0.16635083966086406	0.3013344214673611	-0.00623302	0.2209917631271885	0.14447750925546515	-0.0308754	-0.0646413	0.1480203196145046	-0.0302893	0.5749150635161748	0.422983	-0.0608033	-0.379089	-0.119428	-0.209266	-0.115886	0.5687540978423917	0.0766985	0.4361961418718787	0.3305596019727217	0.0705827	-0.155817	-0.0533144	0.0721378	0.0999177	0.2523023004851044	0.18279836913292158	-0.0284261	0.048369774323919146	-0.128221
1960	post	rest	0.7743491764030287	0.36111486856538483	0.2758502060461491	0.6458679418214923	0.6111271441216196	0.21711735721856834	-0.0635901	-0.0848879	0.0826805	-0.098496	0.24420214811933533	0.24211428237161162	-0.244204	0.1368844066797415	0.0719501	0.24162666063697955	0.5553744733645856	-0.330627	0.1358825435340744	0.15515976791370645	0.6891531451767167	0.36917575377522643	0.38511793259520877	-0.239193	0.21348184277393492	0.0841952	1.1709010187581534	0.7775602232289766	0.7535446729801075	0.5504645167732132	0.33388399453669754	0.5900206016860511	0.12748	0.5745879408418443	0.373885	0.6796513060806578	0.3287004882032905	0.1522753813294964	0.0799421	0.10639005665420322	-0.207359	0.44902173353218644	0.2992840363920991	0.357368	0.3753707493583041	0.26442076484175864	-0.0209833
1960	pre	meditation	0.42978166685922736	0.4185014871645431	0.3545793090293873	0.42892597497344853	0.5385624616988594	0.11635911683711128	0.0574581	0.18819313076571623	0.00773434	0.1071199118866743	0.2991088686963941	0.10172249577089262	0.0053389	0.43240513989698665	0.19930714086998025	0.31728851058147584	0.40469536334933226	-0.126017	0.319978	0.1990154121084231	0.5457167468221724	0.28513194629215294	0.1678121229158493	-0.123117	0.5437647345284672	0.13495380554484002	1.1165511879282686	0.6684974142331572	0.3696697167303085	0.11439976085148174	0.18443034312658252	0.47188537938136876	0.0878145	0.9007316406180574	0.3878907174358738	0.8196588672663432	0.2038545920418409	0.2786686263014764	0.12818483694615943	0.4479924764108904	0.012505347037210023	0.5146364332217697	0.45351776598888727	0.5837082213016692	0.39903485980189074	0.38436103558384127	0.0885248
1960	pre	rest	0.0843382	0.34134959424422656	0.19794638183786875	0.3802650420683931	0.14207353566912823	0.14645858312945023	-0.143197	0.3839341083868469	-0.0411569	0.2099759829308736	0.1090908718129463	-0.473181	-0.233198	0.3565083056999051	-0.0693402	0.0667257	0.4619171936861826	-0.3272	0.24268355666868216	0.44905101503081174	0.0677732	0.13327570015038814	-0.156664	-0.367766	0.490762	0.15011609457421915	0.9108987101264955	0.39067904710980556	0.0911384	-0.43617	-0.0568259	0.39246057271182905	-0.0244165	0.9372390926987428	-0.133648	0.6406554545017801	0.24558044686133387	-0.106786	-0.102888	0.5485853179756648	-0.0634055	0.7646180857755532	0.1913154711312292	0.6653672050685742	0.5879662511941375	0.41230977590172313	-0.174418
2119	post	meditation	0.17386835281714394	0.17327523602801914	0.12819216711423473	0.0806146	0.3814786185519491	0.0296416	-0.0277999	0.026460184128890906	-0.0330492	-0.0659452	-0.137172	-0.226247	-0.124192	0.017696736128671904	-0.138483	0.14872655601978474	-0.0579676	-0.0162421	-0.0988656	-0.200338	0.2448767352262851	-0.0752433	0.020703137617687797	-0.150825	0.14664555740080498	-0.30976	0.5211513485569562	0.5051456662196065	-0.169751	0.0365926	-0.12752	0.16960253420758126	-0.143288	0.4713252245941958	0.4756166540336165	0.7422715924333366	0.00530748	0.093122	-0.0868038	0.030173083109716788	-0.205368	0.33926226291715694	0.32588364324791197	0.5022259433109804	0.45846226374510346	0.11780326869765731	-0.0972209
2119	post	rest	0.7090890634595205	0.34972911399774986	0.27022353821801803	0.3649715556273247	0.4001762145614523	0.17531910853055221	0.040718119476079014	0.0843888	-0.2213	0.20252111661832545	0.17681776997179105	0.0805385	-0.412941	0.31766340483683075	0.37689246238080154	0.5172040574683199	0.5755511979617518	0.14456957074422522	0.5507735110351105	0.26796817324395295	0.41022404880476704	0.42334906889056945	0.33188979880920516	-0.0998512	0.6904437957934964	0.2621218096034178	0.8211563742280552	0.7214706231447598	0.3802046094416036	0.3798271227212737	0.055841842587095195	0.6607555815162025	0.31661018742629304	0.5660573609549155	0.7879935901547142	0.9707762905389512	0.4691812518967187	0.5988614759616887	-0.134628	0.3972371606016237	0.1555192205650912	0.6668862899361532	0.8628935243720472	0.7173827421924794	0.5874642491141328	0.12385542610965271	-0.193849
2119	pre	meditation	0.1126495759191828	0.0211519	0.5638171145358172	-0.010321	0.5608094526827584	0.33342126050564513	0.0745599	-0.034636	0.0777768	-0.0311927	0.0497738	-0.39962	-0.405676	-0.229077	-0.0141778	0.13995336518257695	-0.208834	-0.417922	-0.298109	0.000553196	0.7083747712438688	-0.0252347	0.004331	-0.334141	-0.0877242	-0.152444	0.5301726984227083	0.5297031531430388	0.0924344	-0.200325	-0.280798	-0.234843	-0.200811	0.7272248791549488	0.35520049786460256	0.568627	0.10152065295746811	-0.14658	-0.429981	-0.205192	-0.0906156	0.44659857885951315	0.6468943629394135	0.5406075775326478	0.3765691439101677	-0.0315614	0.42932324447703046
2119	pre	rest	0.32636129598743685	0.25287403416759696	0.4203298251795917	0.198134	0.2994293577248073	-0.0664976	-0.221605	0.1320207823413021	-0.0160792	-0.0510986	0.2807893604837663	-0.13696	-0.179952	-0.0159236	0.0849244	0.7126488848083493	0.25668605886653667	0.032873	0.0951628	-0.0110288	0.6552702447984219	0.27885551733978786	0.3849699606771298	-0.176439	0.10973061456230812	-0.0149043	0.600802	0.770329	0.3234285779859824	0.12455874376219153	-0.264516	-0.0263528	0.12949975304816194	0.7096153804788069	0.603249	0.7258074135268002	0.10494997140895604	0.3499189013541694	0.023428485086013237	0.00175686	0.0634625	0.4064949734206995	0.3062228906991749	0.7212858354914916	0.46970412765618735	0.18358108588148378	0.0592854
213	post	meditation	0.45752411160202167	0.5228032681229716	0.2505740701140881	0.636657	0.5386727746553236	0.39653727598321714	-0.0914924	-0.072039	-0.154219	-0.0933836	-0.120836	0.13462172216128487	-0.269558	-0.127377	0.12174154527045325	0.1389491596010818	0.13352433549274623	0.21294110632142005	-0.0716365	-0.0183783	0.14449635930042598	0.14634837102583437	0.3456219283317329	0.0907386	0.5292745454241168	0.0475859	0.34660981691110265	0.0948468	-0.0762579	0.0641072	-0.084912	-0.0106721	0.040637068599073074	0.7831860751442226	0.18157720049041906	0.5708451881287864	0.2875091051334412	0.3296466354441934	0.12749521065989258	0.47676152591169685	0.1625072315946642	0.062246260686268026	0.17301295813583842	0.5981138585637713	0.17177904511325842	-0.145612	-0.215692
213	post	rest	0.6456053216035458	0.7575238436445282	0.34356425914448613	0.43334034044466846	0.39049133112140116	0.3602461386701932	-0.0773274	-0.0048206	-0.221983	-0.169512	-0.0437954	-0.101408	-0.160302	-0.208321	0.11361741059819915	0.3431254783747013	0.32472300138564764	0.15304689178343905	-0.40175	0.28973669161186927	0.2590056218249868	0.038256651745034585	0.029662692789990494	-0.142341	0.0940215	0.26170484815432066	0.47583759336198406	0.0654007	-0.290402	-0.438422	-0.300779	-0.656246	0.16528810807661387	0.9117796266919154	0.34647489850450996	0.4497552977919889	0.3183598018444258	0.5680126953202055	-0.0983087	0.0931523	0.24377835957001698	0.14260382008731012	0.35472886527211417	0.17234322365660107	-0.0239032	0.1304091836918314	0.1878244956746397
213	pre	meditation	0.580302	0.7769590240833044	0.5929879606193894	1.0162879681432948	0.7712433548232915	0.7761023437606275	0.062127186345987136	0.30734963609602695	0.27470049326365664	0.13039101352683888	0.48378326115092246	0.5857992338469382	0.5383933065835639	0.7056020166503644	0.20077049814765116	0.5498922143516286	0.5820971757156295	0.5077688191003801	0.511264	0.14956802940061595	0.8745034747644028	0.7408429855051814	0.7304491242869393	0.7247617060574648	1.079478810199723	0.10473153066472439	1.1616117253248908	0.809812	0.8562918988190091	0.4833452646764812	0.7151921071680348	0.9737403312518038	0.0852626	0.7160610581022727	0.5135654950839561	1.0121145547286343	0.8321502881466489	0.8193345092408711	0.8807054847621879	1.1081803179449883	0.3927690663216247	0.9342859540568098	0.6885921711816073	1.0919050699021875	0.8585769279476798	0.5987236722691401	0.5817344622338533
213	pre	rest	0.2736808657475128	0.0761624	0.12436127836188945	0.5305661931176606	-0.147851	0.17118145781447627	0.4525734417438933	0.046259493475320816	0.29692608220999017	0.48917882365286414	-0.395127	0.11370571957933588	-0.145665	-0.218374	-0.166094	0.16181655657109942	0.6498742951523594	0.00203643	-0.0430475	-0.149195	0.5775833840630679	-0.0656165	0.0649115	0.0796713	0.2836005135017259	0.038332717546017026	0.0926387	0.0429472	-0.443266	0.1590056645046162	0.34919665171209857	-0.408775	-0.0285836	0.5958164713931327	0.25390171729827055	0.21623218024815208	0.5298804154842949	0.28327066739175893	0.0262818	0.33775873846472976	0.0954521	-0.0149149	0.4264478211750996	0.10397604942122479	0.0634179	-0.068006	0.053110265746724034
214	post	meditation	0.055594359778514346	-0.0404783	0.2438125373301967	-0.216167	-0.0375184	-0.0382146	0.14694803368842294	-0.152221	-0.137238	-0.107309	-0.012876	-0.273515	-0.0564778	0.2957637482258998	0.11324813337956265	0.0907111	-0.27426	-0.147301	0.21084362269101475	-0.0706371	0.2663438157486673	-0.116637	-0.431802	0.041588407838337234	0.4236277504122893	-0.0949104	0.583131	0.45349091134149583	-0.0731215	-0.435778	-0.115095	0.5537317827531398	0.0201883	0.741955	0.2915257524456036	0.6797283116617209	0.0383498	-0.350133	-0.169081	0.00965091	0.17346621542481425	0.7280583912191553	0.3164392107190834	0.41958616296918605	0.4228360061198968	0.17853612339917255	-0.263588
214	post	rest	0.20421170547812045	-0.00164932	0.4107653744334462	-0.393912	0.024135388668148707	-0.284985	0.31518118903060616	-0.0649529	-0.153042	0.058196689708868356	0.33185845626264354	-0.24181	-0.380046	-0.225955	0.0906497	0.15146280962464803	-0.343702	-0.218438	0.014637373785261835	-0.136091	0.10101846478948415	0.0195596	0.22871506004656036	0.2207606467472543	0.3036645688598789	-0.147334	0.043406	0.2898935025201851	0.00322469	-0.378532	-0.320184	0.3125256838600706	0.3425978733554408	0.7186296894598265	0.11311970285835592	0.14130801299037168	-0.0608161	-0.392121	-0.266156	0.1315146685049407	-0.123054	0.8173244397172527	0.27235868622507203	0.1394481529684394	0.9703673819152077	0.362513	-0.142926
214	pre	meditation	-0.0515177	0.0263519	0.5449038929656018	-0.201093	0.20932281706194597	-0.186273	-0.188077	0.0770169	-0.065415	0.282445	0.0324064	-0.228813	-0.199941	0.15961266994020654	-0.203725	0.12357677591323073	-0.343798	-0.533134	0.14338304962456416	-0.146085	0.4698189502443643	0.0737626	-0.140393	-0.246527	0.30726403524133317	-0.10292	0.11811760433151577	0.6170200950067922	-0.282033	-0.111367	-0.39136	0.705506	0.0680654	0.38063253248193546	0.3805017220914176	0.32013332553427565	-0.207371	-0.103154	-0.271765	0.11005223818587384	-0.301762	0.3283439100872949	0.3551978665235502	0.22536023924943444	0.48597976364243733	0.1748796904733341	-0.206457
214	pre	rest	0.31244850457299544	0.32150043610800744	0.31962721250606396	0.22521410276796208	0.49990141841320657	0.16024363639515626	0.11802124020738633	-0.0134714	0.19328538572553253	-0.156655	0.2575216866805473	-0.0595427	-0.346262	0.0662249	0.12856026803507206	0.5796151443713842	0.14085431630011985	-0.0108628	0.4724198935933766	-0.158925	0.24862490181354208	0.19852284774468124	0.2994901946673055	0.20999021575733243	0.726388	-0.111643	-0.199309	0.49844610757917296	-0.097367	-0.0865999	-0.579989	0.5225240326620256	-0.367355	0.4731307492164515	0.27661098611848034	0.22023560226350164	-0.0369514	-0.102391	-0.369647	-0.0946883	-0.0241529	0.6338751489060613	0.027461370129756052	-0.567414	0.1997629180199738	0.6680203413806097	0.2907139463859012
4005	post	meditation	0.1973920630587762	0.0805511	-0.0409375	0.23392917836785557	0.10035125849081912	0.12319218383408638	0.1297541044176882	0.11715033816601503	-0.0209425	0.048745754999570116	-0.225559	0.0910388	-0.0516404	0.019933744192533125	-0.0449442	0.27000941430460107	0.14823485050177299	-0.0923616	-0.0543996	0.00682197	0.0699341	0.10436043525446417	0.0799498	0.0437696	0.0601769	0.0755366	0.2271479551066428	0.073218	-0.221048	-0.118963	-0.00993487	0.00211038	-0.0638663	0.6407055210039971	0.0848349	0.2735147359963115	0.1440460894473713	0.2062655488549106	0.014092250393150797	0.168567	0.035892121251967585	0.23814466025394262	0.3671774671316271	0.11979899147231088	0.056292082606586726	0.031699223998473254	0.010157746956786218
4005	post	rest	0.11492232672760483	0.4273394214821401	0.20367911519975057	0.5425673384759364	0.10741944072346503	0.5629398527606936	-0.240771	-0.133236	-0.0841657	-0.00240808	-0.0273374	0.4622032240680294	-0.199103	-0.314926	-0.0885675	0.2732306016916607	0.1009985082451313	0.0948471	0.0789136	-0.104478	0.5609451891230581	0.2647645361326903	0.500381	0.12160986114048676	0.24160619153834234	-0.0672848	0.7134360289676758	0.619277	0.030059597876142857	0.5127444622824798	0.14218486032767608	-0.0544129	-0.159464	0.8547290273288675	0.5321546728654929	0.5800394223093963	0.47255	0.4886242923138931	0.1702928079603215	0.27345001166445243	-0.242362	0.4068787628504935	0.6036309715245832	0.7676901289011857	0.4675322653660328	0.40332598035163203	0.0956389
4005	pre	meditation	0.3433295094815115	-0.0664999	0.10765231268842747	0.0953649	0.1476217662175359	-0.00130791	-0.130647	0.00306699	0.0376313	0.17195378464559813	0.1310494485377303	-0.171028	-0.0545989	-0.185452	-0.136393	-0.0304275	-0.150196	-0.0381	-0.00545428	0.0916921	0.29936555866653614	-0.0576617	-0.0210666	0.15829585412125535	-0.163596	-0.0156104	0.2978429731354854	0.0330139	-0.16628	-0.181864	0.17773854354245414	-0.116971	-0.0528586	0.45998954025114247	0.16771511420014723	0.47797655433059105	-0.0377448	0.00765189	0.054295318965868186	0.062127988621932605	0.031773536657234216	0.11258021630684963	0.15055282694680627	0.0836469	0.0701732	-0.0503355	0.024757863031763323
4005	pre	rest	0.3809596728479634	0.35139111451426924	0.8607105557442744	0.14439122643548252	0.6354760070612406	0.6033993974793109	0.14519628468203535	0.1779433631894307	0.22257732952115186	0.1844798919747773	-0.0124773	0.0971931	0.0773282	0.10918945290297945	-0.0380199	0.11213044815444528	-0.0045174	0.10796971331621102	0.24264568338851225	-0.0535024	0.2645915665602069	-0.0203715	0.17459824302047178	0.2283953066035947	0.1994565521964861	0.1408936933443797	0.6004114976520104	0.5575824781457291	-0.0638281	0.0927701	0.11212220409262694	0.17708519735195252	0.000764641	0.9301760649252894	0.561676	0.574797	0.2556925229434695	0.5183676646917922	0.5195538452133213	0.39848995321850506	0.16234401846991037	0.288689	0.4268920085258183	0.7664500494605153	0.3331143553975391	-0.101394	-0.0828951
4013	post	meditation	0.3619718387262709	-0.0786005	-0.0619776	0.0543776	0.3177202533903868	0.00381409	-0.170827	-0.126639	0.0209621	-0.0185156	0.1456252749213247	-0.066553	-0.200043	0.0729368	-0.034455	-0.0805825	-0.0414471	-0.0898222	0.0194678	0.014159950089876859	0.24176172988154987	-0.0115587	-0.1565	-0.0374955	-0.192952	-0.0763732	0.4682763800173093	0.19960473336340656	0.21650262566192371	0.0492792	-0.184573	0.2581092739467143	-0.242029	0.5208853428239659	0.2730672209103558	0.14487935126155052	-0.0981685	-0.110767	-0.0811487	-0.0188123	-0.0326185	0.2236554129916552	0.21505518107180266	0.4745981946106465	0.0321318	-0.162271	-0.108255
4013	post	rest	0.2527352181167458	-0.0329144	0.0623587	0.30986434171867355	0.28394938355456334	0.000304485	0.25194019886094215	0.0459756	0.14185801990206884	-0.0170884	-0.141232	-0.216358	-0.116559	0.0709333	-0.146578	-0.215649	-0.527088	-0.0719479	-0.240861	0.0224276	0.5666297700358814	0.0936805	-0.10495	0.2295761035373367	0.00586852	0.047281676471000816	0.21766279663258437	0.3955582074482292	-0.276932	-0.191979	-0.124939	-0.186822	-0.192396	0.7769254876064419	0.6366924108802372	0.34734999176966613	0.18032379499766565	0.19262260436826087	-0.241975	0.18899992858600748	-0.37343	-0.0451643	-0.00782909	0.16130605603439732	0.14575957731513117	0.11247727733339866	-0.153634
4013	pre	meditation	0.3474132657091923	0.099147	-0.113857	0.049444339289043314	0.10657812697310923	0.0682785	-0.121677	0.023900030852413493	-0.297478	-0.138161	0.026725186806454544	-0.131961	-0.288226	0.1727756531265239	0.047863297153807195	-0.0237408	-0.102058	-0.359673	0.0815567	0.050023573281923556	0.5433654092247755	-0.0690828	-0.134459	-0.149085	0.12788199855195137	-0.192937	0.3129397573068965	0.295941	-0.174361	0.0172503	-0.272123	0.12836828823331864	-0.107498	0.31485773115600135	0.3357066843913347	0.21783187357356398	-0.0335077	-0.117593	-0.0589126	0.0739585	0.0494118	-0.0524887	-0.12351	-0.00347208	0.00836789	0.037546631856418385	-0.0889829
4013	pre	rest	0.7325722751889824	0.3609496339886671	0.22982509895472178	0.5162205218430055	0.6649716820896986	0.3591888814122676	-0.0940341	0.0796895	0.26149240860329215	0.20755276284785032	-0.132156	-0.481978	-0.168235	-0.264197	-0.261903	-0.168028	-0.477576	-0.330968	-0.192085	0.1701236056349422	0.35769235598193966	-0.18398	-0.445877	0.12102297083781317	-0.206483	-0.0449027	0.7354826602642127	0.1609917829959402	-0.244874	-0.364088	-0.290835	-0.2088	-0.0382648	0.827404	0.39398475420460455	0.6370121912521777	0.5108021758062159	0.1913601689462422	0.45316025262630577	0.052484791695686955	-0.0848271	0.10528511717930346	-0.218137	0.16593991074387765	-0.11595	-0.0273013	-0.489786
4014	post	meditation	0.38232548770771035	0.22522069037858597	0.45214689669939007	0.23561497884306526	0.2294226276820121	0.10697455795539056	-0.00373315	0.0450282	0.0774636	-0.139681	0.16276200849770764	-0.155102	-0.0673931	-0.105946	0.0448466	0.33019860449347227	-0.169409	0.011067610427050999	0.057851346520527785	-0.119446	0.24464579349297183	0.4586784139380043	0.0659884	0.18206503655015915	0.0338505	0.028253470351363243	0.4460361739061059	0.5303001374458578	0.21780221622267723	-0.280545	-0.0781055	0.055281	0.0839797	0.5771312916096621	0.485521	0.526642	-0.0451113	-0.232966	-0.18303	0.038722419818673776	-0.00460646	0.1822936344485003	0.1851296582041321	0.00191568	0.3261631086590286	0.2562561772136472	-0.13053
4014	post	rest	0.44872279382332686	0.25231880915262034	0.16963946507542746	0.3262179783606699	0.30433631694000823	-0.298901	0.0694036	0.2332319240018201	-0.174964	0.38439091916577145	0.18481317867495606	0.0517409	0.015456575443161877	-0.166332	-0.349487	-0.0877536	0.0481154	-0.202623	0.1705466210076445	0.0526571	0.7017670353316167	0.00748807	0.026868952831373357	0.11854552452811352	-0.305486	-0.372892	0.9325230330487616	0.6731641475398518	-0.0324233	-0.0350972	-0.208912	-0.0191639	-0.198575	0.869459	0.6203577385071846	0.726508	0.027369333668804157	-0.201611	-0.308384	0.5420161187683172	0.24838220316652743	0.0991842	0.3187304535462862	-0.0531485	0.0565715	0.2507310374884785	-0.349165
4014	pre	meditation	0.16232155434891898	0.18570177965922424	0.3514134561668133	0.035720306536094745	0.2673875412934882	-0.0455056	0.23222934388425504	-0.110209	-0.0202202	0.0014342	0.00735625	-0.344913	-0.239842	-0.0163476	0.1306803873429965	-0.111535	-0.205516	-0.281623	0.0392061	-0.103507	0.36824147131706514	0.0828279	-0.0229495	-0.104786	0.11905499629805474	-0.089454	0.1497680260869102	0.6549047598538639	-0.166716	-0.381349	-0.345212	0.039855	-0.040019	0.5015844635009523	0.4578069435779021	0.31872955192351893	-0.111132	-0.215487	-0.285599	-0.0746179	-0.115792	0.3798281785640711	0.3702631458585935	0.21538977553402042	0.49566101251341693	0.13948362245023616	-0.156068
4014	pre	rest	0.765722	0.5021775474026026	0.5401139219877257	0.40915353189291037	0.608528	0.601386	-0.273502	-0.00158099	-0.0643616	0.19266432913329928	-0.138455	-0.237295	-0.336781	-0.461438	-0.673913	-0.0376397	-0.342873	0.27244532642085856	0.068261	-0.0946086	0.24315978132377844	0.00596425	-0.344881	0.1203067332475045	0.0404935	-0.0363692	-0.0590081	0.7997562127874094	0.0769251	-0.317516	0.0400989	0.1187717699628015	-0.422819	0.42620360966322207	0.7273160134518667	0.5702745270885565	0.5601808675549004	0.28612912075635466	0.26033674921046246	0.6254771861934989	-0.118235	-0.166479	0.12146809221854772	0.1379939116292496	0.5332253301336505	0.48136824212881496	0.11598961161245103
4015	post	meditation	-0.0459177	0.0390167	0.0616685	0.1281150964686932	0.4389740361501811	-0.290421	-0.0399186	0.0337657	-0.105084	0.024207303907368544	0.11657565523910712	-0.0847539	-0.107581	0.0636228	-0.028895	0.27974903893303454	-0.103102	-0.37635	0.24581990766707465	0.0851379	0.14271375367942357	0.11084589207010677	-0.145799	-0.275567	0.10945985145114237	-0.184478	0.24166935548879592	0.0412839	0.056885219183381255	-0.150159	0.091246	-0.0716528	-0.07789	0.0456483	-0.139665	0.00235261	0.26810736247336303	-0.348503	-0.00501084	-0.0553965	0.16273978955054672	0.1722215028104609	0.44647031422091177	-0.122184	0.0589285	0.27819209603231015	0.13103091056191496
4015	post	rest	0.2490468934190632	0.0943281	0.7429464068950913	0.49957550228792624	0.0325336	-0.00214816	-0.0460701	-0.291781	-0.0613231	0.17034493712102045	-0.0135634	-0.3986	-0.442197	-0.304048	0.1927621429279594	0.11424617148126481	-0.0536581	-0.333728	-0.225707	0.0221537	0.6963098311345286	-0.0155636	0.236896	-0.0716211	-0.106997	0.0222698	0.4773327690763875	0.7593175025818727	-0.0234036	-0.168541	-0.283722	0.028654513162397227	0.4495533803602304	0.6205042035155843	0.3352173455992175	0.45988721658011006	0.0954588	-0.326152	-0.460181	0.22854149770186116	0.16218729928263617	0.4311597380769813	0.728217	0.44970830105406817	0.3393237550050778	-0.0771324	-0.370171
4015	pre	meditation	-0.370667	-0.010667	-0.0913478	-0.0503894	-0.00388327	0.11688688373855508	-0.0579769	0.4415935821017432	0.0944915	0.00643769	0.0516801	-0.00665821	0.00389564	-0.106758	0.22915940375798985	0.0674699	0.13910692587135143	-0.0842021	0.1282710119395298	0.039306923219237955	-0.187685	-0.130846	0.2175829383723813	0.10221634745680391	0.0511573	0.0578676	-0.112323	-0.0792583	-0.00391519	0.26748942534253795	0.0236916	0.21550841989971248	0.1785173688390943	0.20040714374208837	-0.0300983	0.2054578589558694	0.0554109	0.0759013	-0.117655	0.12206602733384032	-0.0641712	-0.0822624	0.4319198221760599	-0.123157	0.0794601	-0.183627	0.0925913
4015	pre	rest	0.0696748	0.43235867124702543	0.22141019336661164	0.5720705502833348	0.013026495455509088	0.0668983	-0.0518592	-0.0196651	-0.0997586	0.00758429	-0.116481	-0.0169183	-0.126357	-0.176719	-0.087171	0.4567180013860045	0.0784228	0.23658745422270996	0.0709704	-0.178504	0.47259023759274005	-0.124736	0.2680384534704613	-0.414996	-0.136725	-0.268018	0.4264342965309842	0.5378900975151574	-0.0370193	-0.0326636	-0.138688	0.0835954	-0.285301	0.7091259586546828	0.4045967901231146	0.45388716907338483	0.5219360291560298	-0.152315	0.16486732729151996	0.42868394131922705	-0.327007	0.2792504020452814	0.912485	0.3530198175760266	0.5530558889222374	0.2535657054135321	-0.161256
4016	post	meditation	0.4305125560976341	-0.102429	0.18323304619979913	0.14100829235999998	0.214933	0.0815049	0.035725	-0.039574	0.0710399	0.00273934	-0.129075	-0.042783	-0.129379	0.0674277	-0.0233879	-0.0709117	0.017318843850826233	-0.0213886	0.2149953610361644	0.021612075552484355	0.3393767789675374	0.0278034	-0.148215	-0.245109	0.12728674429210252	0.13953378532730343	-0.0180683	-0.10422	-0.271204	-0.218734	-0.113061	0.019397522962500642	-0.0903815	0.25914010700595896	0.14335608911881795	0.15596086246821517	-0.0862334	-0.121958	-0.177771	0.3122424031670384	0.0370927	0.38452983862380413	0.28288880157873336	0.19262553109618707	0.19258162090643582	0.039363702316843614	-0.00855024
4016	post	rest	0.35162507985900104	0.40625403022437684	-0.226228	0.29712267802456843	0.34232701908232216	0.29229926975377957	-0.206018	-0.00773773	-0.191742	-0.024487	0.2746653169756289	-0.122435	0.0961873	0.2005786588397225	-0.0382567	-0.0817698	-0.233525	-0.0803442	-0.101168	0.1986453235672463	0.3081030175643836	0.24633354314417208	0.012522426687725498	0.0697127	0.17079515577184506	-0.212599	1.0502890958547144	0.1307150971498332	0.027084915223600264	-0.0287036	0.0173263	0.20341596676743764	0.18611105216228144	0.7158145874606823	0.0971048	0.8216819938432652	0.30128	-0.0921633	0.17253728791979603	0.3885607668211463	-0.137923	0.8787911376737154	0.2742246740806571	0.7357244138664206	0.4218027870099767	0.00619026	-0.0201952
4016	pre	meditation	0.23045847692996868	0.10510017095674123	-0.210618	0.22813632457422814	0.16119863153302313	0.0579144	-0.120151	0.11734225009134529	0.016561651961597736	0.0906089	-0.268576	0.0576674	-0.264967	0.016181991211095446	0.0943137	-0.0127733	0.1442845908498556	-0.168922	0.18624997197218832	0.054694639331598426	0.3078747180604305	-0.0312658	0.29868000307781367	-0.3415	0.26630341073015773	0.18530208582790286	0.5995400516375022	0.37968890763091667	-0.31433	-0.00535768	-0.305516	0.043827994192973445	0.1771263204046181	0.8201360885122737	0.19692625481819018	0.697037	-0.137555	0.12233609376897113	-0.296987	0.11829479697031267	0.1256007075692332	0.5471089444458606	0.36662651994806333	0.6558835110394027	0.4956567512497641	0.0911284	-0.0349592
4016	pre	rest	0.620753	0.12392246931155079	-0.172581	0.8434061957659016	0.4455378203370601	0.23554900837930906	-0.0871259	0.0715035	0.20657281601303135	-0.26983	-0.20328	-0.161515	-0.354855	-0.270541	0.0612102	-0.0983449	-0.249771	-0.117484	0.00175024	0.0858377	0.5792429851731943	-0.113504	0.14054700272818607	-0.521266	-0.15989	0.1332181895323162	1.0859447651246095	0.47383372255489165	-0.188629	-0.119086	-0.395244	-0.125623	0.034160755959526265	1.21735	0.47765344785093705	1.0544960910720935	-0.00955178	0.0679908	-0.339556	0.0551184	0.0818094	0.9937717554363551	0.740832	1.105446497700183	0.8546370116455463	0.2902092867659643	-0.151385
4018	post	meditation	0.011637914403725835	0.0760333	0.3264711147107793	-0.0694023	0.1493756407425834	0.0275903	-0.017121	0.025801079185114522	-0.0753327	0.0345064	0.00824437	-0.0459472	-0.211713	-0.285273	-0.0581874	0.0946393	0.0470314	-0.0504108	-0.25982	-0.119195	0.8778662935190423	-0.0551724	0.1634620193882607	0.020640797899413088	0.0226409	-0.00826684	0.3316248239005043	0.32787234163992035	-0.0251223	0.1332934385822637	0.20688806644884286	-0.196693	-0.115588	0.428256	0.4675535787022262	0.5803254403610835	0.051488718735942615	-0.0868545	-0.108761	-0.042105	-0.0284253	0.43984705237558486	0.3097391873892642	0.20711072001300707	0.23794039543545412	-0.0408746	0.00435416
4018	post	rest	0.050842735101981305	0.4241755609993615	0.3582064748975619	0.41713079559436805	-0.0217111	0.1986700911311531	-0.0221118	0.19066480524704207	-0.0465528	-0.501141	0.13063021323155322	-0.179195	0.0757733	-0.243939	0.0607593	0.23737906923477878	0.18034081423557066	0.1747741531649317	-0.0721201	0.0710985	0.7720118230955786	0.061906417046150734	0.42392	-0.16582	-0.0200584	0.14112544639854163	0.18268823573948278	0.5920798648787513	0.2758631556747161	0.4035977033551534	0.2964321050534321	-0.250769	0.34229506962251066	0.6207131775032405	0.8183287334698455	0.6549893396307072	0.26051247296403207	-0.281985	-0.13075	-0.136358	0.026986240831216746	0.9168986541722505	0.7001974552366483	0.39234885063032066	0.6732248887364468	0.5254014481743787	0.0455856
4018	pre	meditation	0.2677440769310863	0.10638604141717749	0.3266198756613392	0.0567013	-0.108359	-0.120625	-0.168521	-0.0761987	0.0966483	0.033635340041130335	-0.12772	0.0704119	-0.125343	-0.230977	0.20637172443326204	-0.102115	0.11846908188341368	0.0677143	-0.185815	0.2497327106996949	0.5246007759815049	-0.175651	0.10211051439144034	0.0922689	-0.224636	0.11223450147432515	0.5173369264246906	0.33263420656618176	-0.243906	-0.106552	-0.0777869	0.0650704	0.3018324082945673	0.571014	0.2832711260605748	0.501365	-0.0638955	0.0643629	-0.0711121	-0.244841	0.2544665501862153	0.5729879151929517	0.48762716978284987	0.29185802781693637	0.3381031044401739	-0.159001	-0.0148623
4018	pre	rest	0.2770780541120371	0.2844514157727035	0.4853238063239998	-0.0652859	0.37929501857864406	0.11822360674821668	0.34014389087758856	0.059114935861034966	0.0206666	-0.461012	0.031876066870549384	-0.0153638	0.0636227	-0.57559	0.2588140423089914	-0.0504948	0.15149749479557528	0.1367256843636365	-0.401425	0.12964760863380553	1.0181366931995628	0.2603492808588894	0.27930027604074253	0.11751663142971723	-0.266978	0.038528	0.2387795758830489	0.6087840109986277	0.3454109303115278	0.10642970435216575	0.1817543437060606	-0.551918	0.27476264803781836	0.814949	0.9123072966196631	0.7872631600305975	0.1615420507767183	0.15724753775270087	0.0937647	-0.44363	0.2052871544917978	0.9176738611598096	0.9762752624870135	0.6123140944805957	1.007981031602109	-0.036243	-0.167965
4019	post	meditation	0.014779902971379929	0.20332710137566518	0.4892629491055102	-0.0659768	0.4469880033537017	0.28930723304837414	-0.0479709	0.043585559776451774	0.032126	0.00653744	0.0541037	-0.0357211	0.00452985	-0.0919369	-0.0417825	0.10889531438150107	0.0622111	-0.164807	-0.0191452	-0.113579	-0.0218502	-0.101721	-0.0994863	-0.197926	-0.116785	-0.150263	0.29992458342088424	0.11730208889238924	0.0744591	0.10171662601265055	0.3287646254264715	0.24015859908176343	0.034129368864459116	0.46357700939575736	-0.0667553	0.23727215526984402	0.0672192	0.00838468	-0.0598512	0.15467460492111385	-0.184959	0.00874808	0.3251844686753735	0.0782037	-0.0945922	-0.0335251	-0.248627
4019	post	rest	0.2167830553076393	0.13537260496346826	0.33876271970719407	0.5265006967788818	0.46701074503899026	0.4900591342578341	0.015886329973850706	0.16931664053014486	0.27993516279463504	0.0667009	0.21322198717576635	0.0790695	0.35068777011465463	0.20346668443883317	-0.11356	0.00759903	-0.0804196	0.3148944257053433	0.080198	-0.0110832	0.7106401784669277	0.0435954	0.40214	0.18182627182383485	0.30199145294258734	0.057277950220134426	0.571483	0.2985403877001978	0.2167786304410591	-0.00187617	0.39249267016302614	0.2975634584361248	0.16082032725061965	0.5158739161510714	0.43968997339659716	0.44968278874737433	0.14294627767756757	0.24525832774955617	0.6512425824324788	0.2765243675564853	0.20330661954075951	0.5514110942749973	0.8167655753090465	0.3505746812576048	0.4440017313599636	0.05794	-0.0587117
4019	pre	meditation	0.2514591883174134	-0.0129822	0.322136	0.0394226	0.6604358548865169	0.3982840962090121	0.0367441	-0.0383692	0.0489308	-0.127484	-0.107748	0.16340586903667173	0.13793200565425742	0.1832137626848797	0.012810496190352126	-0.0692629	0.19604040943028944	0.23926516364660844	0.3720471525027177	-0.0911518	0.6443997192985272	-0.218875	0.21252273875809025	0.0107268	0.3335583854171119	-0.139853	0.8135552361120942	0.7526081047488808	-0.219607	0.0716723	0.32438768099388166	0.3517074699334706	-0.114111	0.6916913525538315	0.6417996753576156	0.8257764550403117	-0.225217	0.12240489644195608	0.28795370759111033	0.413831	0.034506	0.36919097662774114	0.8053977581554177	0.4925475842748169	0.3715913431311384	-0.0171142	-0.111029
4019	pre	rest	0.0617884	0.16483565539637834	0.9442030301626778	0.3314991297188309	0.44822944974301204	0.35934949594378773	0.2106099845790521	0.0602931	0.22840522199010693	0.0188844	-0.129712	0.1087372815537007	0.2994952823103102	-0.0424633	0.2111347499411557	-0.0875154	-0.29	-0.211217	-0.12741	0.000484683	0.6243643636543549	-0.409683	0.15481862883864184	0.2518348178517492	-0.141818	-0.0257466	0.9081931893249797	0.4710324078461298	-0.192094	0.1368497781472467	0.3699981134706557	0.0638458	0.23789228719489874	0.9310920382754408	0.4109791614963996	1.176060745333912	-0.278065	-0.246238	-0.274948	-0.285977	-0.287317	-0.110909	0.36394968311989606	-0.0577318	-0.167235	0.00419008	-0.518602
4020	post	meditation	-0.159543	0.1878960607674036	0.0644504	0.4640610897843897	0.16207219132641776	0.24813151320610022	-0.0679046	0.12295411195098252	-0.0558281	-0.079297	-0.241442	0.3085777780242273	-0.0164849	-0.144841	0.29744675767431633	-0.0787756	-0.0868234	-0.110118	-0.217845	0.14504529590641582	0.3580519382763573	-0.247313	0.4890248064839494	-0.0947106	0.038133214648903235	-0.086356	0.27436081385793637	-0.0236506	-0.0269749	0.1216187953452175	-0.0451234	0.0513304	0.3451601042046859	0.37930295178522655	0.14189329050215121	0.0207777	-0.0568691	0.0965415	-0.142323	0.12558938682816942	-0.24242	-0.296488	0.12180669566378444	0.39230470883917046	-0.106615	0.1265347125664686	-0.102958
4020	post	rest	-0.0710713	-0.186492	0.5652261604205222	0.6870724666969125	0.1824617282158461	0.045073956381205836	-0.0603976	-0.384769	-0.199856	-0.185005	-0.00449384	-0.104774	-0.371564	-0.21681	0.0407215	-0.000766028	-0.270095	-0.450951	-0.0649469	0.22478288422484385	0.7105634086616883	0.20029502088544884	0.6336743156636188	0.000526919	0.17331200259564544	-0.251754	0.30291332383436453	0.14209481934738655	0.0965632	0.11897375709800632	-0.212813	-0.124743	0.1396255346176433	0.573391	0.2845387868036473	0.42144681491737396	0.27457000402357695	0.25876026471022157	-0.161776	0.18992359222278854	-0.103055	-0.0247187	0.14468854910065718	0.7821721019010455	0.2327092848281217	-0.29787	0.25481472415712925
4020	pre	meditation	0.4201564400149245	0.029591643120976955	-0.0552132	0.5989574251461987	0.5765884060813329	-7.10695e-05	0.0946571	0.10528273903886343	0.029499167285192605	0.18659084762665273	0.12078277016691435	0.0885256	-0.27376	-0.0759141	0.000295847	-0.0613416	-0.170823	-0.219464	0.030715673859339574	0.0739253	0.23935818678805815	-0.00363005	0.4515697806454137	-0.137076	-0.00427606	-0.0612871	0.19620208815946744	-0.0394429	0.3739733645719897	0.1726084891932802	-0.159336	0.24860187761344107	0.0702218	0.35244105709143436	0.17392077268251563	0.16835508173825242	-0.156367	0.225873	-0.0915346	-0.0529734	0.0944397	-0.00103528	0.16413384120187147	0.6310033604159767	0.17585962020614693	-0.18494	-0.0316286
4020	pre	rest	0.0862692	0.17981831469964016	0.16182194482501347	0.15472870745231054	0.6291262172184919	0.0480515	0.0990717	0.2517357252248629	-0.0254545	-0.0834887	-0.00880185	0.14050161493156396	-0.457152	0.1471791342716456	0.0326011	0.327684	-0.00275689	-0.0967345	-0.11266	0.13517358977908522	0.7186177712078917	0.2901873698688816	0.3292353322381231	-0.349542	0.30837962726326973	0.11714868389410134	0.7014798412650901	0.5711410942515956	-0.069777	0.11218372069756999	-0.329885	-0.0721904	0.0356441	0.29118551279742544	0.061827010101704605	0.24684481072803016	0.460823	0.0495175	-0.270821	0.017546979066223496	0.15144883109956347	0.35711443050313096	0.6465638238412215	0.9448225037969133	0.22630743332154515	0.0229285	0.019992954455403073
4021	post	meditation	-0.0982825	0.20174451686529837	-0.131276	0.3320210778168406	0.0326045	0.1280197766294046	-0.0404845	0.026145	0.038383	0.011946991750544197	-0.140552	0.38208372644275695	-0.0898176	-0.0937147	0.0709082	0.1090758578881672	0.16210219435946427	0.0789475	0.20631305803251784	-0.0222407	0.13423943717927475	-0.0869924	0.3510865497266144	0.029910093060904135	-0.141958	0.12195863551869687	0.4908023167612662	0.2909715873161783	0.0968522	0.029728211037621622	0.2596350172375016	-0.158517	-0.0499227	0.3305019145534461	0.12671112685546618	0.4220429323198326	-0.0933288	0.21311780797866592	-0.165688	0.0693516	-0.0170593	0.0835041	0.303591	0.2819240460541688	0.0140813	0.0299061	0.2355573646206276
4021	post	rest	0.13346093199136452	0.4403873201798202	0.48620223435901644	0.344259	0.0955091	-0.0370127	0.0426186	0.11451054068617066	0.2445887680253323	-0.337194	0.3053197732855292	0.5861405655854304	0.2737786292770424	0.24113060815441786	0.0863207	0.2003907073054221	0.2154391482699149	-0.173926	0.4771974862743876	0.0983084	0.478641	0.7816293264232747	0.3049162548034929	0.42599528715457374	0.28496355316065153	0.17736300239933886	0.4989396817383219	0.47586893464946606	0.6139892331787586	-0.0737649	0.3260819750659965	0.3652671664895187	-0.0218643	0.2913824793046768	0.2665944072321646	0.7297008549445664	0.2616314997009557	0.4616192089812118	0.0467053	0.31828378502019594	0.26371144874823826	0.656337	0.7610048038147722	0.5544306580919538	0.0507116	0.0669007	0.339656
4021	pre	meditation	-0.0423213	0.14771516856373257	0.30800757918795874	0.21397539204855828	-0.0276078	-0.00184796	-0.112206	0.0416544	-0.19272	0.00917786	0.16078497463920544	0.0871771	0.18516621461194918	0.0666729	-0.0410952	-0.0273249	0.17858753538613245	0.0710039	-0.0901291	0.15657335135931913	0.27038604904453634	0.20797467207335602	0.1755836242037628	0.2792090378360749	0.0790808	0.074519	0.4850820808871495	0.30359956744949496	0.18650658250984356	-0.00883382	0.29026645516619753	-0.0767388	-0.130267	0.3824428177281245	0.029103036475379176	0.5721920579663897	-0.0129187	0.15884409717605866	-0.0501378	0.0346949	0.2037436495868744	0.1193918560334411	0.4212304262480397	0.23883910333194874	0.10309492345897787	-0.03649	-0.039467
4021	pre	rest	0.35614539782749144	0.8496578294197936	0.5759778076660776	0.8005355044086648	0.3003327627952598	0.5985545195803257	-0.314491	-0.228731	-0.21501	-0.238455	0.0783607	0.4156528517072386	0.32336094908049023	0.17102916513485344	0.2135539800248225	0.1842291711816315	0.4378129536158794	0.1630015121111243	0.148521	0.11219706097863373	0.8955292307273346	0.29860260707470854	0.583935	0.35746177425267506	0.17139258189318848	0.0718727	1.001495794457758	0.7252058822719991	0.6191078592119369	0.3793335991670894	0.6432394847650263	0.3811438648735421	-0.0207523	0.5845688891114861	0.43951322304867885	0.9462883285803196	0.0703557	0.45984245564807075	0.000843034	0.0469949	0.0689461	0.7118185502099306	1.0092774936381876	0.9173390113294321	0.38918461208972854	0.145302	0.5639802678069545
4025	post	meditation	0.0128695	0.16308011554482127	-0.00373261	0.0983268	0.14094101132880374	-0.0692454	-0.149004	-0.0611611	-0.0926098	-0.0802787	-0.0437693	0.0683724	-0.182359	0.35421134526409975	0.158414	-0.123522	0.00953007	-0.388697	0.2873771233729567	0.0935657	0.5999185505185982	-0.0394093	0.15715876371294557	-0.196259	0.18912543485311412	-0.0429519	0.059681364530520864	0.10789403823793926	0.010677750611812524	0.10958071686248459	-0.267111	0.5099893794062766	0.0538018	0.5099747546948866	0.49942507660113106	0.25949554545776404	-0.0803975	0.14237371016870992	0.1155852396693945	0.19726510651797194	0.0873729	0.4145015339969315	0.173599	-0.0109055	0.1761065406675344	0.038425304496488885	0.010123921952113014
4025	post	rest	-0.142252	0.0976545	-0.03323	0.23509144928973486	0.3699304041559709	-0.250492	0.30273218752456343	-0.34855	-0.251731	0.1619732787702994	-0.104697	-0.0297259	-0.587423	0.21537511075802016	0.28478803835963856	-0.231086	-0.0297306	-0.634747	0.1652399504950838	0.26412859031809405	1.2073447781800286	-0.0271399	-0.0521036	-0.356263	0.0694724	0.0730614	0.5563083327504789	0.5604895486997418	-0.133673	-0.0455429	-0.606936	0.5077410454382957	0.40338384706925406	0.7760150245947165	0.8479051706177592	0.5965474096826515	-0.00890933	0.5642235227852123	-0.0653372	0.043859	-0.316463	0.11355640423635961	0.16226142292954274	0.27946975869529556	-0.167735	0.39484024137923335	-0.206623
4025	pre	meditation	0.28849651315810765	0.021636442579389136	0.37476189685642475	0.0217601	0.21270545945754737	-0.00872986	0.16414630404106872	0.0758725	-0.0804479	0.0944294	-0.19939	0.060289999344974865	0.1331063654555352	0.0376589	0.11812031210577614	-0.00914905	0.224846	0.33827445809142936	0.23524761369158073	0.050811926876579025	0.3737260371723346	-0.282801	-0.173787	-0.0354256	0.0485087	-0.20211	0.2245924403766466	-0.00456726	-0.164023	-0.250696	-0.148001	0.10422591049954104	0.039427747864505196	0.18323980317828542	0.38053364078251956	0.24279816920415018	0.0186852	0.277511	0.014563237576707015	0.0734997	-0.0158967	0.3549063871454344	0.0848468	0.22643797284848924	-0.135059	-0.215206	-0.136786
4025	pre	rest	0.2929239333580096	0.36971799296902114	0.4775797983810977	0.5154573734777526	0.45868467661227696	-0.0301409	-0.272011	0.0970979	0.26428475904376786	-0.376941	0.1253617750583085	-0.200672	-0.292981	0.32265356307916854	-0.571517	-0.156853	0.11582771079786261	-0.150912	0.2826133478705693	-0.179552	0.38557732434217556	-0.0646558	-0.198709	-0.562519	0.0973602	-0.239468	0.24574633923073474	0.1850839539442791	-0.0489775	-0.0599437	-0.573488	0.5785671208061606	-0.521458	0.6672598899415022	0.5283093969228768	0.5467603315790303	0.1322499855775742	0.3227542982072377	0.0444787	0.6022871592905986	-0.210251	0.5634135116207011	0.2728713426685292	0.0710399	0.5618967110655516	0.10375620588642906	-0.126549
4026	post	meditation	0.0276308	0.12099570317848343	0.1971770761465879	0.0940745	0.16673311875110605	0.17336275996864592	0.1486520118956578	0.013631881893573297	0.00143966	-0.0687921	-0.208481	-0.232482	-0.00999225	-0.134278	0.0548232	-0.296201	-0.0804868	-0.0798689	-0.0569057	-0.195025	0.447302	-0.170086	0.00760151	-0.184066	-0.131107	0.055226419388818844	0.23081616421362017	0.2629572715836733	-0.188722	-0.244605	-0.0402683	-0.251253	-0.0294455	0.5658644531116568	0.4311230893970113	0.6031733868597001	-0.359544	0.039123196231080536	-0.0775977	0.10152468273651138	-0.080378	0.3572058922014169	0.48238163480358537	0.2659848547348432	0.13553271587336635	-0.203731	-0.139153
4026	post	rest	0.3299910074754089	0.0837425	0.5147848122697883	0.14034714568487236	0.12054689586078908	-0.0514901	0.10317800841199848	-0.232551	-0.305019	0.040118718117043546	-0.42547	-0.102358	0.035900685132349466	-0.0320832	-0.298627	-0.504776	-0.120974	0.1255701533685854	0.13136416979189297	-0.316824	0.621408	-0.579527	-0.106681	-0.173384	0.0939004	-0.164838	0.4989164460897896	0.5700885626397815	-0.604051	-0.126646	0.1592512212995356	-0.099387	-0.158298	0.7707297324030038	0.40516110702511604	0.6234132068683429	-0.551603	-0.455224	-0.521151	0.0462723	-0.143648	0.5300376260973876	0.5388387062612031	0.4455064281111164	0.37636494371843915	-0.404975	-0.450045
4026	pre	meditation	0.536589	0.2782778639588069	0.59542	0.5901029631566818	0.5404973639730877	0.19240563798593696	-0.117334	-0.0233855	0.15399553629153268	-0.110306	-0.160195	-0.426616	-0.249913	-0.143991	-0.0890939	-0.365114	-0.581872	-0.212882	-0.299215	-0.0183403	0.7396277609567041	-0.164963	-0.124147	-0.37757	0.0632912	-0.0982231	0.5806208611274303	0.4272006107083208	-0.181169	-0.345493	-0.185094	-0.153959	-0.103113	0.721484	0.6643389173126788	0.6006773571676222	-0.0212247	-0.0210901	-0.118905	0.1225276878556333	-0.0318096	0.546927	0.3777250268778855	0.5927397833352709	0.340333	0.0321205	-0.134601
4026	pre	rest	0.20813568679255343	0.4993450971952346	0.43630955089013534	0.2786485777584112	-0.099996	0.0035642	-0.348055	-0.107227	0.00564924	-0.202537	-0.286283	-0.237581	-0.534414	-0.0158764	-0.0907188	-0.177177	-0.404884	-0.153977	-0.295231	0.2510238813886974	0.43437566165953695	-0.335572	-0.0995452	-0.580611	-0.0885992	-0.118696	0.9749749954066305	0.2883487952690222	-0.204245	0.0380848	-0.286513	-0.0886512	-0.208185	0.8988829844578569	0.23059856855243224	0.9449033478558596	-0.254349	-0.286056	-0.483431	-0.0461156	0.0539002	0.567149	0.48440470313443673	0.855126	0.47335970330685245	-0.240924	-0.329321
4027	post	meditation	0.2603800136656169	0.2210551638284505	0.19791010666952116	0.3453927185886982	0.11471650661628244	0.22098480259613262	-0.0615754	-0.21027	-0.138649	-0.108663	0.16396718458627496	0.24203831827220493	-0.204077	-0.140883	-0.0379814	-0.146198	0.15956762712711556	-0.0221618	-0.20861	0.016199346095380172	0.20921740056337693	-0.168964	0.0474186	0.14949149421898775	-0.108416	-0.0379049	0.036931653647295094	0.30296822230813136	-0.305297	0.0363569	-0.352076	-0.289742	0.0216312	0.26602072593957904	0.27824286307137963	0.31825740648977835	0.11874049445754714	0.1621155250788203	-0.133671	0.0225662	-0.0160066	0.16463665314673423	0.279378	-0.141132	0.13814147654862996	0.057560827379288304	0.20473279743295497
4027	post	rest	0.4603015999110142	0.4520754687676002	0.47047408561494913	0.3187258065048367	0.6566784229747612	0.8015694535485327	0.00837357	0.15042836786159067	0.00896117	0.23339517879759314	0.056604605793803234	0.15031922676632886	-0.160788	-0.136681	-0.130142	0.0385195	0.25174340211444207	-0.136976	0.0184462	-0.191392	0.6429707230704612	-0.101881	-0.193191	0.18705877015880526	0.3114119635808795	0.14505413620247204	-0.159307	-0.231239	0.00603153	0.0499892	-0.440801	-0.196107	-0.0922696	0.7777820460219195	0.42214200794778717	-0.150749	0.0180895	0.475417	-0.0124997	0.25472198478668284	0.0649365	0.46523236293205306	0.5003009964837399	-0.152663	0.1690946979746291	0.13988617965356998	0.38124
4027	pre	meditation	0.27552751545400095	0.2419615568019065	0.31446556828106187	0.34473868525194834	0.45716002568322767	0.4317867039130283	-0.0865825	-0.0499394	0.19980788322394724	0.059927973614177246	-0.141647	-0.203904	0.12027861410059731	0.030518701603061974	0.0894123	0.11972142066991691	0.0897495	0.32466083862335426	0.25651123120976366	0.1782389513735883	0.29612267217399196	-0.00623964	-0.0223439	0.13260376237482072	0.0252247	-0.170562	-0.00601492	-0.119504	-0.15497	-0.00457018	0.031537648552230686	-0.00676958	0.11393977431440885	0.8183874425282116	0.3463120197138816	-0.00539148	0.1464970237699551	0.13772738278449534	0.2005588341436741	0.3143196970983484	0.10842836770975169	0.2973243205886168	0.5806314293064773	-0.217538	0.34173687734513014	-0.0639841	-0.0186435
4027	pre	rest	0.5468637903098745	0.7416720575738757	0.6106158945646628	0.672548	0.9731824319551647	0.46484178144264937	0.3465401555458063	0.10347727911511752	0.2461007076146509	0.0507582	0.16180906074886944	0.2221717246113802	0.048491047973426585	0.19557246556930824	0.0936586	0.606397	0.350098	0.2813515194215798	0.5012795538574325	0.2555191488571007	0.6619009381161344	0.32177548687375984	0.11033338979522081	0.1341850321374934	0.24644631011345536	0.2199839629148265	0.20898843261605327	0.31994773682952604	0.13823998431743265	-0.0880264	-0.0923416	-0.0255792	0.11968046124720988	1.120901338171272	0.6275562142994364	0.27366780480915404	0.3813868940247212	0.5714895590181064	0.27657686819824756	0.47052559008180556	0.18860226282488476	0.7158846962480653	0.7895962589493477	0.13360961953643666	0.5570409807770447	0.40259216025989336	0.4883839975226444
4099	post	meditation	0.11595779419944527	-0.00588182	0.5368253496774132	0.2266762822259439	0.42251347396152505	0.23711269142944305	-0.0231884	0.17010683231557672	0.26988211927341704	-0.043608	0.10569613906372767	-0.0588128	-0.120222	-0.0847967	-0.0956679	0.20676835064639798	-0.0801902	0.11103569964428718	0.13683394076334954	-0.0832404	0.35532	0.10166933070830197	-0.26143	-0.308815	0.14756229685607397	-0.212726	0.7873388874975905	0.3864248112427465	0.14046321112372925	-0.200203	-0.306626	-0.0291268	-0.144783	0.3118589220492817	0.1734184423228559	0.37368791925765255	0.0405919	-0.0109004	-0.0187565	0.13162929061297882	0.0355825	0.094327	0.3315428906641687	0.2827318339385514	0.2211884266717302	0.14710440210549558	-0.0942587
4099	post	rest	0.32828284786579204	0.3595129203796429	0.526677	0.2640519402647921	0.8393960577796755	0.33244609562453853	0.29048370836857096	0.11966056425856253	0.10812201620985544	0.322771	-0.134156	-0.18449	-0.0733977	0.0876787	0.00321176	0.0865907	0.0623449	-0.00621093	0.3454244552064662	0.047644775771509454	0.8679996978189249	-0.0669127	-0.0496733	-0.024839	0.26571316136159917	0.0923349	1.2037613597197065	1.0117698494361016	0.00823615	-0.254406	-0.137314	-0.0473863	0.11543729986204487	0.20559063353689247	0.10613572423246143	0.27363002097020395	0.016743980312961627	-0.0293157	0.00875498	0.2617792518314851	-0.0241695	0.4886885438253991	0.7327971548389127	0.6689254390718443	0.2748553976306099	0.2874186686599611	-0.174498
4099	pre	meditation	0.29517627857189965	0.4181250158999396	0.18036861694307357	0.0873963	0.12944569118924298	0.11691340802672301	0.0497478	-0.0166464	-0.0494584	-0.0690853	-0.137325	-0.274507	-0.0376466	0.028703138154119526	0.1432144434831958	0.12271000601834432	-0.055839	0.057606032638983125	-0.149267	0.22691667703873913	0.3995432901436892	-0.0698689	-0.057113	-0.0362885	0.064263	0.0481912	0.6826641027814612	0.40624	-0.062268	-0.0112081	0.00398087	-0.235441	-0.137253	0.21225758528567015	0.13652034268224753	0.31127202847521296	0.1894281182517463	0.10749032357679955	0.1479369888181834	0.36326562563822506	0.0559573	0.11413262349015764	0.0494462	0.2237023767465822	-0.173835	-0.23581	-0.0795724
4099	pre	rest	0.0944993	0.20353035756107674	0.00641333	0.582847	0.00819569	0.2764624921662029	-0.237749	-0.241816	-0.0710892	0.0748453	-0.313064	-0.455046	0.00567044	-0.21869	-0.00892201	-0.233974	0.00751485	0.0474267	0.0901734	0.13382746450467048	0.1376726850910998	-0.16334	-0.66241	-0.206463	-0.0553299	0.3901974631343633	0.6995958626496042	-0.0264791	0.028942581911059653	-0.244344	-0.105379	-0.1613	0.15498699283461986	0.4081623606299779	-0.224468	0.8455411992836525	0.5834279175521297	0.20587910514094554	0.26393184267402686	0.4679100917102353	-0.110795	-0.289345	0.036770787880541944	-0.249161	0.00981294	0.14590454684365936	0.3701110007695088
[truncated: 583 more columns]

## Sheet: Fig 2C FMRI FC ROIs
subjectID	session	task	right_AG_mPFC	left_AG_mPFC	left_AG_right_AG	Cprec_mPFC	Cprec_right_AG	Cprec_left_AG	right_AI_mPFC	right_AI_right_AG	right_AI_left_AG	right_AI_Cprec	left_AI_mPFC	left_AI_right_AG	left_AI_left_AG	left_AI_Cprec	left_AI_right_AI	right_dlPFC_mPFC	right_dlPFC_right_AG	right_dlPFC_left_AG	right_dlPFC_Cprec	right_dlPFC_right_AI	right_dlPFC_left_AI	left_dlPFC_mPFC	left_dlPFC_right_AG	left_dlPFC_left_AG	left_dlPFC_Cprec	left_dlPFC_right_AI	left_dlPFC_left_AI	left_dlPFC_right_dlPFC
1402	post	meditation	-0.11461	-0.198179	0.5326850297432801	0.156341	0.10126364570120071	0.0787042	0.18184184518934626	0.21534870451087945	0.0532111	-0.0723074	0.14523816393365774	0.056950786092108456	-0.0109453	0.0212187	0.9992773909266596	-0.121694	0.4570032378273482	0.35860644111583573	0.0883071	0.39008908403481024	0.3311449220102001	0.24872585022210691	-0.0491947	-0.120169	-0.0380222	0.0502097	-0.0569666	0.046973473901476055
1402	post	rest	0.2641201054483248	0.16614887333610942	0.5920439631588242	0.8340938729764426	0.20828279479378978	0.48581928821826714	-0.0460132	0.4906872793343239	0.0871196	-0.159868	-0.502257	0.0775832	-0.158806	-0.343853	0.6226401273872539	0.0161658	0.6495925463556151	0.3896094215143898	0.10641482316185208	0.4104009031653397	0.25722753193808084	-0.218936	0.26365931909082685	0.0478265	-0.150161	0.48788994243150097	0.37521025711111694	0.6798724233374351
1402	pre	meditation	0.0837601	-0.36811	0.36920881982566256	0.5363864846110696	-0.0821234	-0.219841	0.020179694060196117	0.463768	0.17124130575023597	0.12451831189745531	-0.0511159	0.26501277101036164	0.17778104447125292	0.000899259	0.7456588560680343	0.12425355949741032	0.16560082815462598	-0.144235	0.11950298403352788	0.3067322693155141	0.23435792136777908	0.1993901269318572	0.0980691	-0.0567682	0.0965133	0.3814942339481074	0.1935928504520529	0.20323716365969863
1402	pre	rest	0.11961471603269261	-0.0362519	0.6455991251073717	0.39774711488326825	0.3923553605661549	0.12783151341087284	0.23205310035150475	0.6440460048780285	0.25323631823069326	0.16107934977415703	0.2320452044968719	0.24751834080068727	0.1840794213703057	0.0950765	0.8605010762327262	-0.179199	0.7287233997649072	0.3622118985925169	0.2785284302399463	0.5503733793365804	0.4785459372906429	0.0656888	0.2949377747261195	0.23436259453462244	0.0968801	0.262832	0.4651514307924377	0.2835000754308784
1580	post	meditation	0.017613424011432042	-0.266187	0.7659887605963386	0.4017555233087843	0.17242265557094524	0.328919	0.365445	0.2968477071712983	0.2378294158919347	0.48943399682457844	0.22572057538775736	0.31339362357713785	0.35703984535944155	0.4971243980499628	0.9454685433835625	-0.138065	0.00788431	-0.0704414	-0.119657	0.14812262113241098	0.11351037085067511	-0.0554269	0.13863218579132236	0.2576887606373203	0.44506926646637807	0.23170279594866763	0.5387857033585046	0.1230223568653782
1580	post	rest	0.3679005200570054	0.6695766018303035	0.7906280599054379	0.44303917045716995	0.756095	0.4004632033011462	0.9095168466941554	0.0673024	0.3642360987333898	-0.0417502	0.7987062298614342	0.15887770919421199	0.5127196374377624	-0.00958543	1.4509027983890703	0.7159510437080321	0.7804135953108795	0.9276888105938812	0.3466312756908605	0.6931237829191071	0.9777057521064533	0.6602374423119461	0.3733226941797325	0.7534726960664634	0.14533602958816386	0.6556721585066179	0.8839173439382304	0.7342980413513768
1580	pre	meditation	0.035739305618516556	-0.0772678	0.23517205442702943	0.8530826216122992	0.030213476772221925	-0.0331308	0.19093186720009764	0.3245774854782008	0.050633448386384027	0.13269	0.14413692439553477	-0.0713919	-0.233407	0.19000776114462864	0.2559156412467404	-0.131129	0.3282719525392629	0.0507127	-0.314326	0.053898514154670174	-0.136247	-0.16694	0.0422851	-0.0339833	-0.276193	0.022981286023104484	-0.0494983	0.20452578213071834
1580	pre	rest	0.5497959050146509	0.5474274125636293	1.1347514371326644	0.6451007668780403	0.5757814937218197	0.7428759902083304	0.3568693192575913	0.4386421667550005	0.4844211516438784	0.3464799368245985	0.6329960283190246	0.3692752746832448	0.3604238256411835	0.4754420875706301	1.1334131981713658	0.29667812483301703	0.15388740353798372	0.280653	0.3026149851526645	0.7523034616347141	0.4951391769436333	0.6826699140182596	-0.100002	0.15156358710124895	0.40658688023059464	0.4401064642765249	0.793871	0.37654468396327084
1960	post	meditation	0.48139154800519957	0.0986587	0.0602657	0.4504114007118454	0.5131022426998338	0.0487848	0.22641108366517443	0.2624466648558121	0.0345948	-0.0688182	0.11452571693039619	0.15792452265149742	0.12161450187917654	-0.142454	0.4648783977075752	-0.00390742	-0.0645825	0.096989	-0.14635	0.3176871444624687	0.00694942	-0.0512347	-0.216819	0.1395387790795432	-0.158981	-0.124215	0.31207610807968517	0.0229921
1960	post	rest	0.25598021956596173	0.16257086760779088	0.42675867745093105	0.0498322	0.16322871215580742	0.6456900520508496	0.0426449	0.6315454985038506	-0.0843155	-0.0855278	0.17467124408262036	0.6102116258991969	-0.156563	-0.0935834	1.1270368517692502	0.1251886814008452	1.1450157314240823	0.6750756116811116	0.3951682212134388	0.3598719904530876	0.26846751463448343	0.0678286	0.3236851474465021	0.37501834866854133	0.34627220474638876	0.3233592000069666	0.27687495663159517	0.5461241564292836
1960	pre	meditation	0.5377480895759817	0.48494869454432815	0.7201521738450997	0.6386817393179914	0.8229314077471067	0.8345346639253286	0.4104796866882743	0.4886414909963822	0.0538369	0.2104343955428551	0.30295780388374033	0.24268564846250654	0.0724574	0.12387083830705305	0.5471099744484895	0.5494559800561574	0.5934997840981531	0.2920959741779509	0.3182601155062466	0.4392586916084322	0.22020577588728088	0.45202821875733995	0.38574635049548606	0.5100748162425996	0.4493920958530355	0.34266726807983133	0.4070066354631724	0.43820292160821567
1960	pre	rest	0.41142191549851875	-0.011252	0.46301218678903666	0.4022205096287285	0.5712660771849073	0.5523569874576598	0.36960373896720244	0.3221452342165956	-0.0390682	0.2325872015848989	0.8575751181104119	0.5131012540026518	-0.220367	0.1488643052747183	0.5654565451108409	0.1087464685753073	0.41874544155093346	0.14024704301094187	0.2242838768309607	0.1803286942531565	0.2018452092535007	0.5784909114093548	0.33436234949511484	0.3025701823780198	0.5497104766323521	0.33918222419308486	0.3978612347710317	0.30166220029916896
2119	post	meditation	-0.0413925	-0.0110837	0.48149000496621963	0.48948365401774097	0.1291862058430461	0.0941078	0.32206423200067014	0.225348	-0.0231166	0.0245218	0.2223389249227124	0.136272	-0.0558765	0.0437388	0.9231940859251072	0.033067118169978454	0.5453702188273765	0.4580840991464675	0.20290877247707692	0.17584647126787253	-0.0627988	-0.00726416	0.17464381156282435	0.6033982975518485	-0.03689	0.28530804762036255	0.2380030365847548	0.34439979053463987
2119	post	rest	0.2992491980093533	0.49433955076698316	0.7502990804382845	0.6731318928526318	0.3754582835898597	0.495692	-0.0900255	0.49848472105378394	0.0938187	0.21008950369929474	0.2753103984608332	0.7829258699279671	0.4419419640417099	0.3993555078400479	0.9021875516972326	0.17097979688757117	0.7247839735658081	0.52344	0.3506964297975251	0.5449850640542226	0.7189033501983424	0.3015732712650988	0.0572582	0.34485394346535114	0.3671411311491365	0.2236507016199946	0.4209319724038669	0.6343608111274379
2119	pre	meditation	-0.455698	-0.155604	0.4637306200602515	0.5832784865150183	-0.16048	-0.0968022	-0.0697366	0.0484618	-0.229341	0.22309843926486386	0.040115608479034795	0.0486134	-0.0273506	0.24683415899052974	0.5819073694393249	-0.0811919	0.40726675301409976	0.32588243391996125	0.13801823521146261	0.1408591478066943	0.12920905685032094	0.0557806	0.24293986113319277	0.38310863953528185	-0.0170816	-0.0622362	0.17183010970021803	0.5820122306939245
2119	pre	rest	0.1924656366658099	0.2006780285303269	0.7535096626118235	0.6463606160998948	-0.00169366	0.14993681556972122	0.15302304046392795	0.2303651219885445	0.0330522	0.38780215675111496	-0.119389	0.020143934312461788	0.0335863	0.1389022667672365	0.8015212915379648	0.1536376632407025	0.5588892207200057	0.21635824813686738	0.056938307275617946	-0.133941	-0.39979	-0.0250977	-0.132392	0.28744782026411997	-0.0313133	-0.140237	0.1876614624170029	0.0108019
213	post	meditation	0.228603	0.4094372953826079	0.4759423920248819	0.5762601862613852	0.3050694794351129	0.3476297034477673	0.12840310863273444	0.17352302711464265	-0.0420471	-0.0434826	0.1803436950684074	0.15743085638945462	0.17559910809312343	-0.0223847	0.689503	0.28772953574878735	0.432318	0.19654651691127628	0.3306339100170571	0.4610890823959843	0.29701648145438464	0.26166775141537774	-0.00872519	0.5504523956739452	0.1330406757166031	0.067125	0.4013700608528771	0.37973562802256805
213	post	rest	0.3741421391389985	0.3353045686731107	0.28457232011204703	0.5646066181397152	0.7039814120023287	0.4408308657817361	-0.252342	0.0261845	-0.111734	0.0157577	-0.0141839	0.00420045	0.2207742368722422	0.1018128565788936	0.7329272456366194	0.3459278161994763	0.20318448973635242	0.48851	0.40784148181170354	0.4121330285805272	0.6791957227505713	0.012783336358860224	-0.298614	0.4869144524513723	0.1035750477990359	0.0357223	0.22062789450615228	0.4663338598115784
213	pre	meditation	0.8021534042891628	0.7396448612022214	1.2531537458392725	0.4591765984088209	0.9776155532904284	0.7211065996931574	0.9527680762944889	1.334645235748527	0.9874604330459079	0.9236625234765922	0.9067932257271466	1.1372683828518628	0.9212087127444691	0.8207339347622835	1.4591376065411732	0.7184699122932852	1.1514775794961476	0.9337800940088681	0.9856803396133398	1.3293286746300608	1.1220696782556765	0.6005532626501449	0.6358198055813652	0.58108	0.6475510076465982	0.7483180013818284	0.7669400184655947	0.912174
213	pre	rest	0.5412291987040208	0.32222343898158845	0.18086023101628637	0.5280135519429381	0.6212345336705704	0.5806534916035295	0.20700423597205297	0.16069194937550113	-0.030753	0.22060003902907485	0.33291394488053105	0.0517584	0.27024036683632907	0.14720730985815195	0.768845	0.4523301980643253	0.8876147073507481	-0.047662	0.28640045983095613	0.1668611451713934	-0.0625315	0.3838274519986738	0.0740809	0.2508880903528139	0.0958309	0.044623621354625845	0.3662319885602309	0.19504580348373154
214	post	meditation	0.422293	0.44149346770262765	0.7338369819721168	0.41917791427154677	0.3651757747869213	0.5149378732751325	0.0576964	0.21893404973748712	0.0839231	0.15175679891205313	0.282999	-0.0308498	-0.115787	-0.0660464	0.45016973853636355	0.018340250249820843	0.4699007872494205	0.016245571390227087	-0.107387	0.3798949037542152	0.0938077	-0.0011781	0.3084813967316499	-0.0101632	-0.123156	-0.0438556	0.10431770190547072	0.23463364565721517
214	post	rest	0.3044106106985777	0.205631	0.8556663027071858	0.7595587028808395	0.0787914	0.0259449	0.026019129060129893	-0.0663142	-0.310197	0.3217486638698393	-0.128583	-0.124692	-0.316272	0.0534203	0.37361765309556233	0.1150664743892301	-0.0957951	-0.390997	0.1619271492313973	0.651344	0.5303680348096714	0.13644442063482204	-0.13624	-0.295195	0.00585932	0.2310041313821931	0.7801511100987507	0.6463037540216026
214	pre	meditation	0.22999109301031637	0.22849826944166826	0.7450839440230371	0.24840743925051775	0.3489983855816706	0.3452002356426409	0.00513335	0.0453608	-0.24201	-0.0636812	0.028614323030380362	0.0575275	-0.165199	-0.20851	0.2625218720163723	-0.0291477	0.32251828483971406	0.0923514	0.1682964301175052	0.376974	0.33915743743022975	-0.110557	0.27430516781148806	0.2340734461586058	0.033762115811491814	-0.16344	0.33709706276723356	0.2177448193277523
214	pre	rest	0.44732522917737333	0.32586225796824864	0.6656106199869917	0.5437398603148454	0.5207438465768117	0.6247412313622557	0.037050185866341685	0.12514364481158113	-0.0930635	-0.292541	0.5737614330499513	0.29768441380391997	0.34655212038029937	0.23897430138023013	0.7231241126249242	0.050955	0.5640600752340781	0.3919754828578655	0.15943223093086673	0.40694994038784776	0.46381737429458225	0.018393337921299765	0.30909710403779267	0.4333062655305505	0.091219	0.34039382965859716	0.45046683090954137	0.42900600457723925
4005	post	meditation	0.36958703886150884	0.016304724681474442	0.5269328505014694	0.5614297155803329	0.4063502899063519	0.15170162682028368	0.20080167710733415	0.41239886629357686	0.1313469164040759	-0.0508952	0.0611999	0.20012956632251125	0.015887950921509172	-0.0716571	0.8556363924673802	0.0681786	0.21300587676140506	0.142491	0.0642803	0.10541210444824103	0.0993111	-0.139074	0.035679552784003254	0.0554386	-0.129976	0.0931811	0.34211356957785616	0.4494836663955773
4005	post	rest	0.12958763889397742	0.30697228536621535	0.26279472886607624	0.6038248071528324	0.0055462	0.3903545642073354	0.1853186224555998	1.0509767460669572	0.173011	-0.0184996	0.0431082	0.7996273737388603	0.0479048	0.029471072067665628	1.1477199244198155	0.46788976068719357	0.7189627710213814	0.3614994626710981	0.3739728426032978	0.46096450228878005	0.4336587780946013	0.0383455	0.48418388476657565	0.2634263500791929	-0.00437643	0.5335754473792419	0.6087854760962894	0.4603672845582179
4005	pre	meditation	0.10391031219145268	0.1151204903102951	0.47207515887179247	0.3644197569158742	0.0973538	0.35773843704310077	0.027142262697900533	0.2466374906368856	0.0824688	0.024587	-0.144942	0.0946814	-0.0123768	-0.00348708	0.7619595571445249	0.16857358224434696	0.38328905411091563	0.20364704298480463	0.0311288	0.21777542917976134	0.13367706593119746	-0.164638	0.29088047205267636	-0.0504768	-0.0825754	0.31731468054268536	0.3380953742111067	0.13588009917197252
4005	pre	rest	0.0624189	0.4591605168914883	0.24478302168035185	0.6820138523832597	0.055084549756383556	0.4861101743451307	-0.129673	0.48021126568125483	-0.0360772	-0.0264854	-0.335487	0.3325843140928169	-0.293911	-0.152077	0.9098276660473926	0.1845979508538806	-0.0278159	0.20826008212655214	0.15795698598550822	-0.0695955	-0.0625068	-0.0323812	0.19183468924409097	0.12436933783195232	-0.0178372	0.3452918059649798	0.370399	0.5944046476397722
4013	post	meditation	0.2187485021644223	0.35946878631888834	0.43815453453644776	0.621969	0.3778821850812295	0.35970154494207307	0.11761312188902641	0.047397	0.0895858	0.2596605115775346	0.00130877	-0.0828652	-0.151814	0.0151898	0.2881304048502012	-0.0561322	-0.189746	-0.283141	-0.0406491	-0.1272	0.23691894825276907	0.11358415592667062	0.1764298643545582	0.0839224	0.3155392502201217	0.0190887	0.059622	0.0991753
4013	post	rest	0.5902306268675926	-0.0149097	0.5347579680493832	0.3126029050291962	0.5928786613690772	0.3284871824273088	0.7134820699444061	0.2638854880613714	0.0246247	0.2859299618398311	0.3071823365460614	0.10319257957482435	-0.0736112	0.4179939556232263	0.6844883199881174	-0.227634	-0.154806	-0.372452	-0.196213	-0.342671	-0.148569	0.2584474602720171	0.47619347160905123	0.0724159	0.2708594946333303	-0.0933208	0.26627353153795236	0.3649945449678932
4013	pre	meditation	0.0942403	-0.0362068	0.670869	0.379966	0.29843189417256705	0.1355785541653473	0.16228616190574024	-0.0341561	-0.0136695	0.0676434	-0.000498615	-0.234677	-6.8963e-07	-0.118108	0.40687834498624365	-0.0547782	-0.201667	-0.168189	-0.139149	0.2816602244318499	0.10854116873129846	-0.0429453	-0.26804	-0.241588	0.13343259271466248	0.18768778158672902	0.2796329604390829	0.1715617256264339
4013	pre	rest	0.3827477379116031	0.21234268358803066	0.9854460577317976	0.7602487473757578	0.8059877027290606	0.5902855298910293	-0.0553205	0.3696724426699247	0.44924443021755117	0.30831988724680726	-0.418041	-0.0404231	0.2405982507761158	0.012811139734520638	0.47744565032279873	-0.0819221	-0.166759	-0.108908	0.13368648623799192	0.1683442704196441	0.19555866402634192	-0.330139	-0.240929	-0.0394616	-0.0237332	0.31693019367271197	0.5848389683708941	0.5235215091678461
4014	post	meditation	0.23038197317789832	0.21690377035182462	0.28823276241319806	0.5159870343231774	0.3361312611485628	0.19027191982463867	0.00138202	0.2994420261861171	0.13726053610950867	0.1552524471214658	-0.0687338	0.0467479	0.18907775364489157	0.057863901079484956	0.8279094521069665	-0.0318948	0.1407819067802415	-0.248554	0.019688863230779195	0.3106367879737427	0.33130482259695304	-0.146134	-0.153027	-0.230409	-0.248382	0.041996952461689094	0.310079	0.40784740609783093
4014	post	rest	0.0861384	0.38082867181903296	0.11637882032469477	1.0732518418404526	0.48756177554539587	0.28876763078647616	-0.188075	0.2980298888043312	-0.163694	0.017264694323654965	-0.213589	0.2407546001933977	-0.238607	-0.0258638	1.3689833493677315	-0.332273	0.1044232945749279	-0.0258222	-0.0637942	0.7564214896776602	0.7376569659640915	-0.11004	-0.0610062	-0.522659	-0.0269768	0.4076550529715236	0.6950530410121742	0.3637261055393993
4014	pre	meditation	0.16738608921035794	0.0714801	0.48009944934279164	0.31060745349285634	0.41019198317950933	0.28963218906294314	-0.0481876	0.3480056619756212	0.1459710209078443	0.14495269435814123	-0.134944	0.027518	0.000651475	0.10796008371999388	0.6440725788403874	-0.307199	0.1533217020395425	7.0061998075957265e-06	0.16046653926513219	0.45850993100568566	0.5124586739411715	-0.0676074	0.0934533	-0.123221	-0.114786	-0.0420344	-0.00867452	0.15841276574885294
4014	pre	rest	-0.0482027	-0.273517	0.0977907	0.4537354131941455	0.43939413745964456	-0.388536	-0.0580505	0.5968314924683016	0.010878751403001166	0.0977161	-0.0894822	0.25995080907201956	-0.410131	0.286711	0.3713726441287584	-0.303878	0.45594145566558913	0.0416819	0.0888867	0.0651048	0.32049072608593043	-0.190447	0.18797847256763078	-0.443609	0.00263999	0.2800956225347091	0.32429556070519877	0.42468820186103073
4015	post	meditation	0.0396707	0.22146068995982215	0.33726549173230397	0.29743264168141226	0.0517329	0.5842112684333987	-0.196681	0.460142	-0.107958	-0.102914	-0.0787259	-0.00865791	-0.116659	-0.0341792	0.25052656583872357	-0.347162	-0.0585315	-0.320754	-0.0685164	0.3409422888334435	0.34316963982870224	-0.220093	0.20537666402002788	-0.336982	-0.216395	0.278459	0.24011441584525525	0.26298246857557006
4015	post	rest	-0.225557	-0.240926	0.9253980051472288	0.2646336904113939	0.17273550564088094	0.28311623481156306	0.045670824989406875	-0.087515	-0.251545	-0.234015	0.10377724159044735	-0.15771	-0.220291	-0.101413	1.0225319600680847	0.0396451	-0.162487	-0.274118	-0.333909	0.9000408063274653	0.7251082687605347	-0.107051	0.0999393	0.0108377	-0.155417	0.9341129161666168	0.7608807208840261	0.8797728861932304
4015	pre	meditation	-0.100824	-0.05847	0.47048925247437934	0.2586716275195803	-0.0113977	0.0839034	0.0789924	0.2834928574175279	-0.0922931	-0.0261763	0.0421971	-0.180831	-0.341206	0.00947149	0.4516455002314866	0.0780416	0.036903916086436804	-0.039852	-0.0708162	0.28654629877216603	0.19832584005147216	0.00631574	-0.0446668	-0.346089	-0.230844	0.3289760783881662	0.37744715048053024	0.49568427614053967
4015	pre	rest	-0.03103	0.0933119	0.8483625230054792	0.3805693405178715	0.5810167913217493	0.8799355853026661	-0.127342	0.37458251731533665	0.0818147	-0.100987	0.00599946	0.0391412	-0.0258196	-0.175701	0.7226029928461932	-0.0650373	0.41115338373600185	0.027569148934224116	-0.0053165	0.781809	0.45316307197283434	0.0479647	-0.00287433	-0.113566	-0.263044	0.6366925144445457	0.7486684955325466	0.6471616518441303
4016	post	meditation	0.0980734	-0.0235366	0.2584211848182966	0.1906986976434891	0.12971710817453835	0.0441934	0.1196225368766963	0.4564063348905414	-0.065042	0.00345878	0.0986901	-0.0975396	-0.214498	-0.0477427	0.39982	-0.00957795	0.23311093781907832	0.14150040763964375	0.021941235112405165	0.4123065963694778	0.20768888856658738	-0.238043	0.00817533	0.043109957952518915	-0.12676	0.3326955850411497	0.3977231638540706	0.43892367020378276
4016	post	rest	0.5239487950140507	0.030299375329850064	0.2851992715199803	0.7227905767905634	0.5451948090938591	0.16658645599843053	0.0648981	0.017819648737936518	-0.38309	0.18877800450550555	0.0496352	-0.2433	-0.149455	0.0930553	0.6469781434910513	0.11248857231328344	-0.13158	-0.378523	0.066743	0.20768680397129824	0.14091936010042838	-0.0766332	-0.0685785	-0.165108	0.0818928	0.472818	0.5303686476977649	0.3325300691007791
4016	pre	meditation	0.13616546093026996	-0.129225	0.257437	0.21689528217234028	0.19694250128108434	0.2738856825329471	-0.081773	0.0445237	0.11081483786573824	-0.0746495	-0.0884506	-0.0640213	0.0567194	-0.0489682	0.4878208780178604	-0.0927611	-0.167673	-0.0563995	-0.0728819	0.26781239593334566	0.2954651451523814	0.024659788606287935	0.0278235	-0.125382	-0.0405447	0.0428381	0.1949163796628166	0.17915222181274623
4016	pre	rest	0.5618743354993735	0.0926891	0.48965487752101694	0.6881731742862223	0.6716349163225681	0.41034592512131945	-0.0316578	0.12083906531026073	-0.188933	0.00129549	-0.123859	-0.0736454	-0.222426	-0.114649	1.2090750586028998	0.0844943	0.4550325299365337	-0.239193	0.25383372728731146	0.5905298769467889	0.42710301062184636	-0.172145	0.0516836	-0.355288	-0.115882	0.763271	0.7704994313660967	0.7643199506377829
4018	post	meditation	-0.0843964	0.2832218423393308	0.21185704601291447	0.8478491685632161	0.0380076	0.3684624656187111	-0.0129214	0.3627904403396385	-0.118453	0.021596897972277627	0.0531255	0.0744614	-0.104103	0.0514995	0.6232494382054309	-0.12149	0.3753380736753068	-0.0359622	0.0044247	0.39101303280302935	0.47113621053638727	-0.157056	0.1329005433745816	-0.124757	-0.10769	0.22040093145222228	0.62599	0.6896208259413134
4018	post	rest	0.19687331311822287	0.46931639672162134	0.4279797326043552	0.917254	0.17165840900773077	0.2922482034248055	0.11920731308870271	0.6528626289985137	0.0866407	0.047916	-0.0234441	0.3011392467687958	-0.0791901	0.0883724	1.0221545362462605	-0.0737483	0.4790463523637943	-0.161912	0.10372329751483185	0.6820130116244175	0.7599428422693921	-0.378037	0.11477494708432635	-0.491326	-0.0208397	0.30549813849448143	0.5982153780705703	1.017677498678841
4018	pre	meditation	-0.315744	0.13495412062129822	0.24965842205287467	0.5409612591216562	-0.0245666	0.23407471451503628	-0.0589207	0.1853990742569657	-0.146986	-0.275897	0.059831219948035454	-0.12237	-0.140849	-0.0305674	0.2802948326549864	-0.0403882	0.13320749620027925	0.0349394	0.0921269	0.45794109798186783	0.0765584	-0.181778	-0.125011	-0.0765215	-0.056376	0.1583701839104874	0.24016206935003634	-0.0419302
4018	pre	rest	0.0974258	0.5151224483770375	0.5326518006177702	0.6829703741069393	0.12783917115405247	0.19165719070059964	0.17862655244050282	0.8129113536777826	0.177166	0.2060845542137907	0.36147386886157423	0.7761970384413485	0.5245519342086934	0.23265284872620856	0.933518	-0.485134	0.3967459509004466	-0.0717899	-0.23393	0.5497872294502567	0.40601638201691503	-0.212225	0.40495589984046165	0.0651916	-0.00990607	0.6809281389638298	0.5011543337414001	1.126480063470361
4019	post	meditation	0.19139670927633154	0.18969683367086818	0.3248179103250245	0.2033237909854528	-0.140909	0.0953818	0.1893303613179587	0.1260594457603427	0.1859085073680839	0.23330849943670304	0.0891469	0.14923445856918083	0.0478041	0.0744744	0.42354684636395945	-0.00832056	-0.096015	0.14290271894542556	0.2823354928059251	0.21931786999003078	0.10043886961884792	-0.0549427	0.15110595399620255	0.20322848210556077	-0.0621425	-0.0473963	0.00325697	0.21820792199986522
4019	post	rest	0.20277916984602362	0.3189948635816374	0.3747195236169936	0.3759693183342955	0.5571904526238145	0.3006526000038116	0.2063041212052074	0.31110691735801876	0.11890005376239765	0.2653464630265678	0.23034859196564358	0.3038591295439335	0.190249	0.3788820211163071	0.6881751879295005	0.21599229817480167	0.8155063296469838	0.0997196	0.6311372705460039	0.6345240570440174	0.75369	0.011856340587751087	0.37326034379147555	0.2887268291182423	0.4352161309505524	0.3622510754071935	0.6516527993380742	0.6205426658860639
4019	pre	meditation	0.24140600776206564	0.6565488778280809	0.461513	0.405059	0.4300350003564343	0.4209682499245478	0.058588480744950724	0.2832331053636215	-0.192508	0.26401957938512594	0.00895736	0.1768612821945671	-0.17221	0.16860242780668894	0.9163017496541311	-0.18879	0.44765242996944676	-0.1587	0.289832	0.7157932188690085	0.6153728189985929	0.0838527	0.31846015720949317	0.162203	0.27404692365232464	0.3649888654227772	0.5518834904038569	0.5039758126530587
4019	pre	rest	-0.371663	0.27275921513065865	0.12255430893423952	0.16865297939576313	-0.0342282	0.23521503042037734	-0.167732	0.2725493317032553	-0.386904	0.2071859919174337	-0.139186	0.1346774298213773	-0.593859	6.0008560322296766e-06	0.807747	-0.396603	0.5081831382775882	-0.377687	0.0193372	0.46711426288055163	0.750067	-0.237374	0.44538578622966085	-0.276379	-0.0349268	0.3452015224753931	0.7417760236896053	1.1256628022447324
4020	post	meditation	-0.274666	-0.123396	0.5109101339769024	0.45227079800923803	-0.0451018	-0.076684	0.0463025	-0.115893	-0.312136	-0.198498	0.13012530619038334	0.0180875	-0.0493705	-0.131162	0.9943775505115143	0.0510254	0.2253079058167233	0.13770416728864862	-0.137638	0.20492266466444997	0.3061144668002773	0.1304966675979804	0.2263774085957611	0.1732131006720853	-0.0162019	0.40201704755309203	0.5545150059267692	0.35654664368854566
4020	post	rest	-0.2466	0.3257544292208437	0.11010155700321839	0.5972071485954281	0.10949450754859033	0.47447264007571466	0.0546408	-0.0489534	-0.0332037	0.258599	0.10235544899676297	-0.276709	0.0635067	0.0787135	0.3711321043334307	-0.162263	0.023822060212722124	-0.30929	-0.313995	0.17482907458331232	0.49285754517842956	-0.233078	-0.0217214	-0.0260552	-0.147225	-0.185421	0.5257789486085878	0.22308021843573722
4020	pre	meditation	0.00169314	0.13149937833014405	0.6683585551939335	0.2643218150436407	0.00528403	-0.00611569	0.00866478	0.2460530537959239	0.0444225	-0.228677	0.15799266350637528	0.2132655051203297	0.19475431668924256	-0.0798198	0.6623761475062899	-0.0503964	0.24589527730832247	-0.00966761	-0.129564	0.2104093688914708	0.0948343	-0.00134701	-0.131526	-0.0303868	-0.173891	0.14368594151494488	0.1363387031521257	0.00204873
4020	pre	rest	0.014684377212404844	0.12802811929119473	0.7604043360824848	0.7385457500648189	0.30807013421640245	0.5897803741379338	0.10340050337164124	0.1993818119525217	0.5267264893778612	0.13268533136906532	0.16718042766912228	0.14056309159597147	0.4984453408091516	0.18938454078316702	0.9568383261001855	-0.232206	0.3839154200299425	0.254745	-0.0482607	0.17154113960463382	0.0787322	-0.453566	0.0228939	-0.0864968	-0.345013	-0.0309013	-0.194938	0.38650225159773494
4021	post	meditation	0.24970926845720545	0.6338303068222534	0.091263	0.32848710094374456	0.24552785515342734	0.3932231901859738	0.26859530736695014	0.4370595898626251	-0.0136853	0.1323221164752692	0.41475367650173256	0.23636124897912147	0.1168125966513503	0.17740978863349452	0.7807525053977065	-0.0317629	0.36145561922994224	-0.315865	-0.170486	0.3158516326002417	0.0744841	-0.0535716	0.10749176751753768	-0.169813	0.0639322	0.14689310254367982	0.039945332279589435	0.42679547031563464
4021	post	rest	0.37080872115022945	0.35027030527057107	0.7539417005559347	0.2046923032428895	0.39339094227618737	0.6429100707101747	0.18066061420076468	0.3458314807365405	0.33222309909657044	0.1640332867289468	0.0958816	0.1394698281661854	0.42957779978821486	0.42911907369604096	0.8475491409050697	-0.219664	0.0219411	-0.369671	-0.23459	0.32224070987222897	0.21962710807751196	-0.379946	-0.146266	-0.0707945	-0.0784304	0.15500756379858932	0.3686365201823011	0.5911432591335173
4021	pre	meditation	0.40741644524922305	0.2232527529918871	0.0924985	0.41530210463576267	0.2427408431195661	0.22102908683050515	0.2063074940962187	0.35620093037505207	0.0767167	0.3092530479231411	0.10545090312259327	-0.0664848	0.0516911	0.1800323375673335	0.5304632451851413	0.31335741383014215	0.14038230982916444	0.0688006	-0.0372048	0.0854269	0.0994731	0.21559411208292084	-0.0523971	0.2189968388739291	0.0842654	-0.19489	-0.156005	0.1627576496409912
4021	pre	rest	0.25070674000621485	0.3504840985858749	0.3188089490100502	0.3857615571763618	0.39167175102193735	0.5843014137553675	-0.0379864	0.43763554629273216	-0.342886	-0.0182131	0.10143525394585896	0.23279712259541974	-0.389381	0.0761576	0.812612	-0.164644	0.26007064383832124	-0.457635	-0.0506232	0.6712569040962385	0.5497412368296228	-0.0147383	0.2259441931656345	-0.372272	0.072157	0.46926924795931657	0.49350797019680814	1.3016696006121073
4025	post	meditation	0.12004147655114078	0.20144213733779667	0.366469	0.676159	0.3121836839952014	0.2969830003586579	-0.0437299	-0.0418467	-0.451792	-0.0497928	0.0745716	-0.0475299	-0.261257	0.11114543780480489	0.8742534526499565	0.11507183958288006	-0.032696	-0.393175	0.0750064	0.5422367752984274	0.3193496906192127	0.23856949017731913	0.2968810756013019	-0.00174349	0.016847163870976938	0.043144	0.1849449744837345	0.00864256
4025	post	rest	0.5582452735963586	0.5318430529693096	0.8889536384634832	0.5466482828544047	0.2999442802282552	0.23169010899717646	-0.112363	-0.22032	-0.508025	-0.207602	0.032948972824830766	-0.211703	-0.393613	-0.155962	0.9101829617063073	-0.304124	-0.244799	-0.618335	0.00401677	0.6401438347252982	0.5079562023499504	-0.00750259	0.1158940214274233	-0.300036	0.0958273	0.33909693166266713	0.5412005629022256	0.6178994346173459
4025	pre	meditation	0.12540338698504508	0.22939362106849318	0.49665566278348405	0.43115215020280545	0.0689086	0.2471291179516955	0.0897116	-0.0502596	-0.0850206	0.025034017028535964	0.0755567	-0.0666253	-0.163062	-0.0544402	0.8767657020733993	0.0703132	0.12414157095216626	-0.0243381	-0.121567	0.0750009	0.0833244	0.091697	0.1020273208936116	-0.0824324	-0.0149069	0.10217078477723131	0.16172506159364605	0.38409442945511785
4025	pre	rest	0.551762	0.4794285400032007	0.34760789277315013	0.8071239256123793	0.6666868683091685	0.5087559667871792	-0.0264971	-0.0227284	-0.424671	-0.210531	-0.232005	-0.126892	-0.435751	-0.312802	1.093750335927051	0.055093891404564284	0.39718557116290104	-0.0278765	0.2544146423651042	0.21585891026733225	0.21560629372755294	-0.057147	0.2247927885159038	0.062072465316303636	0.1878087326682527	0.1010378096691564	0.44065048890229364	0.6073088703186459
4026	post	meditation	0.0625573	0.18253129158258777	0.762784	0.22425312799102268	0.0518241	0.2204226695487145	0.029557490350114794	0.26627063280288615	0.15012606068267212	-0.0221393	0.11844822041692621	0.0921344	0.11952099847375915	0.00789674	0.6977068880149021	0.00512263	0.19094118933167575	-0.0252589	-0.0585028	0.10715969323212643	0.10894845604000465	0.012278243070803293	-0.159473	-0.277313	-0.00895459	-0.236012	-0.149411	0.3109987280551742
4026	post	rest	-0.109701	0.23378369903799928	1.0636500678190708	0.7360061857596049	-0.225372	0.0992014	-0.0901841	-0.00511244	-0.289985	-0.281899	0.0578186	-0.13815	-0.29643	-0.000643028	0.7526122161666625	-0.295866	0.025706271306617286	-0.216941	-0.530296	0.8078163913242548	0.45877319474615397	0.0386518	-0.196113	-0.0391767	-0.104816	0.1442016578764186	0.313251	0.10730316443291502
4026	pre	meditation	0.041680007293000726	0.42386251581679846	0.7696314081570385	0.706839	0.19782406500683078	0.5169478517423283	-0.212006	0.20703164935787505	-0.198295	0.0995585	-0.010108	0.1454628148159669	-0.0944824	0.16999145129024898	0.9767651897929907	-0.220762	0.15175109357266595	-0.148576	-0.175374	0.4042314828560627	0.26959432502194175	-0.0493321	-0.034339	-0.140616	-0.0877891	0.17117850771410645	0.14491187916225962	0.6112463867009749
4026	pre	rest	-0.0418379	0.18823208730240867	0.8964244935032064	0.40216468292365204	0.24480227078821412	0.36584096295603297	-0.307354	-0.279372	-0.516345	-0.251395	-0.0121554	-0.228989	-0.185859	-0.0238885	0.7023576935537948	-0.335985	0.18981177636119245	-0.249605	0.025930948330671187	0.28118632024826884	0.13800943028254925	-0.109577	-0.667078	-0.561914	-0.191384	0.0520395	0.10572373644074266	0.14987717682737584
4027	post	meditation	-0.218208	-0.160934	0.712415	0.33915257378865105	-0.245569	-0.0240378	0.0403567	-0.148523	-0.157188	0.033452790110617435	0.1821736644318895	-0.0830909	-0.0931975	0.099034	0.8038635729046172	-0.132838	0.15869642095785375	0.1771130769207118	-0.0887063	0.4190170436751372	0.14297821647960296	0.12597561651533917	0.17586492230715828	0.21028028200216922	0.11004073509009415	0.22587453819515071	0.2822008910395961	0.4836450525138883
4027	post	rest	-0.0650318	0.0676685	0.30190792771078806	0.5437045947487075	0.2045977685483381	0.32968801897773237	0.11036739299699085	-0.207066	-0.240722	-0.194761	0.20231321406762254	-0.428315	-0.259695	-0.0713862	0.7242133453637711	-0.0122448	0.48499543663478206	0.5193960835733165	0.21724292794224673	0.035940335242398126	-0.303913	0.0886806	0.40161611432227273	0.7249605032315638	0.3863503904562577	-0.0711696	-0.265278	1.0328852027652349
4027	pre	meditation	0.0678375	-0.181001	0.40060827725664927	0.591742	0.13763602282949158	-0.0695106	0.19218941510684007	0.2724988694611601	0.14027323835981043	0.36047783617175616	0.19583534301150912	0.18071949360709583	0.038990067404282056	0.39186134595747363	0.8028689661387387	0.2789056494355232	0.5643078071384054	0.20852873576021191	0.17212997925209933	0.3698515897898653	0.2645607649728887	0.2771759858935339	0.3861937262103397	0.18450898685751865	0.23878684863950353	0.0707273	0.12841708988664582	0.6342276677644565
4027	pre	rest	0.3237384273273155	0.3435084917695611	0.36051597235303506	0.7070154235420527	0.43862073310990835	0.28978492123034083	0.16074020739422504	0.3005271893277619	0.4067118214336143	0.32781237884663633	0.24389683469870174	0.29490865562804347	0.46278867561338155	0.3046162652079752	0.9893708629170538	0.4537973538248697	0.6093401426085376	0.5689712426030735	0.7023785739075553	0.782724	0.5793913786962809	0.5464913903526566	0.4413053700368224	0.8233475009143253	0.6030301835443197	0.550896	0.6465552115230413	1.0393643802588937
4099	post	meditation	0.23702611257736747	0.1320718113262212	0.5310621076176104	0.5985338544236475	0.3433146737449312	0.4049794066709668	-0.0900943	0.0899249	-0.123583	-0.0158638	0.013541300938056555	0.0829415	-0.0145813	-0.0295235	0.8659936858444482	0.0778717	0.29289902053396194	-0.0573937	0.2726214920880887	0.2516872054746478	0.055253	-0.0421448	0.13051923084051625	0.14393271349031692	0.1849012579088164	-0.0193586	0.016324261889470136	0.39621091814673925
4099	post	rest	0.5562684060912204	0.6526106244064198	0.7942622903045099	0.894335	0.6294380367155695	0.8868204575182757	-0.042564	0.052465546621145595	-0.111271	-0.164203	-0.0749856	-0.0200229	0.059682524608414646	-0.0157263	1.1338845477629937	-0.20292	0.16502116617085177	0.037369947147153706	-0.179389	0.5854989654588841	0.48159776493413675	-0.0628701	0.14499838281710287	0.45212862366936557	0.15513504979902001	0.19561922679862856	0.408179	0.598565
4099	pre	meditation	0.12442785832534636	0.092966	0.9135393800832813	0.17195443507035013	0.6510377863391835	0.7170981054641613	0.10043595910704219	-0.554231	-0.441818	-0.394656	-0.0502537	-0.494897	-0.463072	-0.403095	0.8952074199178484	-0.0810816	0.11200761204003475	0.0479889	0.1979179547461126	0.16200903437095804	0.2870320150682639	-0.190322	0.2818973754007702	0.257577	0.3184030425585126	0.0399245	0.0650497	0.42837110591540806
4099	pre	rest	0.5038038120507485	-0.0410427	0.4443504877806837	0.609464	0.34784527888991446	0.050132661767130375	-0.241374	-0.089842	0.2062883132802268	-0.638619	-0.130763	-0.15668	0.3246126213945233	-0.452032	0.8472021288903347	0.285803	0.4450114388203187	0.11158891325934751	0.035758161882548836	0.5095036178520089	0.2092061361075771	0.2420915075814773	0.42354042415276627	0.3314644136170868	-0.249827	0.6354612063668804	0.3217276995691977	0.7543850012451386

## Sheet: Fig 2D FMRI wholebrain
Harvard-Oxford Parcellation						Power Parcellation
sub	session	task	modularity	char. path length	global efficiency	sub	session	task	modularity	char. path length	global efficiency
1402	post	meditation	0.0206688	0.0258063	-0.000804489	1402	post	meditation	0.033416	0.0618064	-1.74111e-05
1402	post	rest	0.0409323	0.00706549	-0.00073266	1402	post	rest	0.0349589	0.0758586	-2.41492e-05
1402	pre	meditation	0.036922	0.0136159	-0.000599089	1402	pre	meditation	0.0337921	0.0552009	-1.42232e-05
1402	pre	rest	0.0428567	0.00778061	-0.00101213	1402	pre	rest	0.038909	0.1302868696560194	-3.82044e-05
1580	post	meditation	0.0390454	0.00468574	-0.00104256	1960	post	meditation	0.026992	0.0679989	-1.77341e-05
1580	post	rest	0.035021	-0.000593787	-0.0012918	1960	post	rest	0.035329	0.0899972	-2.67796e-05
1580	pre	meditation	0.035021	0.0081546	-0.000647721	1960	pre	meditation	0.0246723	0.0661189	-1.5295e-05
1580	pre	rest	0.0357936	0.0172421	-0.00100699	1960	pre	rest	0.0400473	0.0608029	-3.58289e-05
1960	post	meditation	0.0251688	0.0180793	-0.000448806	2119	post	meditation	0.0280352	0.0826545	-1.61324e-05
1960	post	rest	0.0361431	0.0319739	-0.00127504	2119	post	rest	0.0361382	0.251866	-5.06114e-05
1960	pre	meditation	0.0418743	0.0899883	-0.000661578	2119	pre	meditation	0.0325881	0.0717098	-1.51595e-05
1960	pre	rest	0.0428567	0.0154568	-0.000865814	2119	pre	rest	0.0425498	0.048535	-3.61345e-05
2119	post	meditation	0.028617	0.0199044	-0.000486798	213	post	meditation	0.0285205	0.0927906	-1.78975e-05
2119	post	rest	0.0339727	0.0393461	-0.000533156	213	post	rest	0.0398074	0.0969652	-4.05679e-05
2119	pre	meditation	0.0325579	0.0138382	-0.000625722	213	pre	meditation	0.021085	0.5181237410789286	-0.000223953
2119	pre	rest	0.0389158	0.0306214	-0.00082948	213	pre	rest	0.0417562	0.1206518468312486	-3.28704e-05
213	post	meditation	0.0379529	0.0278502	-0.00103125	214	post	meditation	0.0293335	0.0570461	-1.58325e-05
213	post	rest	0.0389619	0.0271489	-0.000944946	214	post	rest	0.0362865	0.1106945363453775	-4.53485e-05
213	pre	meditation	0.0389619	0.1256361793233131	-0.00100537	214	pre	meditation	0.0359554	0.0357055	-2.93766e-05
213	pre	rest	0.0428567	0.0237404	-0.00107541	214	pre	rest	0.0404856	0.0463487	-4.51081e-05
214	post	meditation	0.0389619	0.00363694	-0.00053452	4005	post	meditation	0.0330469	0.0468982	-1.26683e-05
214	post	rest	0.0261108	0.01714	-0.000917593	4005	post	rest	0.0427116	0.1165902191195349	-2.54741e-05
214	pre	meditation	0.035963	0.00469079	-0.000545047	4005	pre	meditation	0.0278474	0.0471652	-1.74974e-05
214	pre	rest	0.0428567	0.0291119	-0.00120022	4005	pre	rest	0.0309906	0.0963655	-3.28718e-05
4005	post	meditation	0.0339926	0.0372674	-0.000604575	4013	post	meditation	0.0284694	0.033096	-1.53571e-05
4005	post	rest	0.0428567	0.0153291	-0.00095693	4013	post	rest	0.0363379	0.1331008789110079	-3.72684e-05
4005	pre	meditation	0.035021	0.00842584	-0.00050457	4013	pre	meditation	0.0282085	0.0513497	-1.61095e-05
4005	pre	rest	0.0438424	0.0259881	-0.000699349	4013	pre	rest	0.0377853	0.1006890067632495	-3.64356e-05
4013	post	meditation	0.0365066	0.00851159	-0.000608438	4014	post	meditation	0.0319245	0.0562912	-1.47027e-05
4013	post	rest	0.0407537	0.0100914	-0.000641075	4014	post	rest	0.0408862	0.1209333955422651	-4.39421e-05
4013	pre	meditation	0.0302963	0.00845821	-0.000399906	4014	pre	meditation	0.0284557	0.0551635	-1.77914e-05
4013	pre	rest	0.0349749	0.00416476	-0.000918879	4014	pre	rest	0.0355141	0.0776194	-4.29957e-05
4014	post	meditation	0.0284302	0.00603788	-0.000613264	4015	post	meditation	0.024932	0.0258921	-2.11535e-05
4014	post	rest	0.0360484	0.00247488	-0.00084999	4015	post	rest	0.0360769	0.0790768	-2.12713e-05
4014	pre	meditation	0.0294984	0.0233054	-0.000602752	4015	pre	meditation	0.0230879	0.0404266	-1.59159e-05
4014	pre	rest	0.0319498	0.00561742	-0.0010107	4015	pre	rest	0.0357478	0.0941454	-2.2064e-05
4015	post	meditation	0.0428567	0.00709231	-0.000562725	4016	post	meditation	0.0255531	0.0525743	-1.5597e-05
4015	post	rest	0.0368128	0.0290248	-0.000845229	4016	post	rest	0.0413031	0.0499989	-3.79703e-05
4015	pre	meditation	0.0321075	0.0122559	-0.000427159	4016	pre	meditation	0.0270954	0.0511376	-1.32646e-05
4015	pre	rest	0.0399893	0.0128167	-0.000891946	4016	pre	rest	0.0415869	0.0605764	-2.15627e-05
4016	post	meditation	0.0321075	0.0113548	-0.00047581	4018	post	meditation	0.0302702	0.0601552	-1.08268e-05
4016	post	rest	0.0399893	0.00307486	-0.000726129	4018	post	rest	0.0355859	0.1446592686464688	-4.90513e-05
4016	pre	meditation	0.0347473	0.0149132	-0.000607735	4018	pre	meditation	0.0232861	0.0513748	-1.64597e-05
4016	pre	rest	0.0379335	0.0366071	-0.000914364	4018	pre	rest	0.0449913	0.0888161	-3.91019e-05
4018	post	meditation	0.0369914	0.00524097	-0.000653607	4019	post	meditation	0.0240946	0.0610155	-1.08826e-05
4018	post	rest	0.0409323	0.0173989	-0.000932793	4019	post	rest	0.0339973	0.072342	-1.83246e-05
4018	pre	meditation	0.027361	0.022721	-0.000849488	4019	pre	meditation	0.042762	0.1097969674428078	-2.02211e-05
4018	pre	rest	0.0428567	0.0362525	-0.000998127	4019	pre	rest	0.0370438	0.0420849	-2.48717e-05
4019	post	meditation	0.0271392	0.00560882	-0.000343882	4020	post	meditation	0.0315321	0.0357538	-1.73228e-05
4019	post	rest	0.0387833	0.1008010361050988	-0.00109228	4020	post	rest	0.0412588	0.0242582	-3.72416e-05
4019	pre	meditation	0.0396244	0.0245949	-0.000561006	4020	pre	meditation	0.0383785	0.0249768	-1.78357e-05
4019	pre	rest	0.0428154	0.00526573	-0.00115539	4020	pre	rest	0.0341403	0.0455548	-2.9105e-05
4020	post	meditation	0.033134	0.00539088	-0.000540475	4021	post	meditation	0.0210688	0.0768089	-1.39049e-05
4020	post	rest	0.0408144	0.025679	-0.000784995	4021	post	rest	0.0390475	0.061713	-3.47256e-05
4020	pre	meditation	0.0412842	0.0129798	-0.00086083	4021	pre	meditation	0.0264269	0.0603869	-1.28699e-05
4020	pre	rest	0.0313519	0.0281865	-0.000717164	4021	pre	rest	0.0391936	0.1058760435448093	-2.33178e-05
4021	post	meditation	0.0427242	0.00145409	-0.000730848	4025	post	meditation	0.0301067	0.0458878	-1.23518e-05
4021	post	rest	0.0360484	0.0198702	-0.00165314	4025	post	rest	0.0363917	0.0637658	-3.5759e-05
4021	pre	meditation	0.035963	0.00860225	-0.000451681	4025	pre	meditation	0.0313921	0.0452784	-1.39068e-05
4021	pre	rest	0.0379529	0.0722423	-0.000784571	4025	pre	rest	0.037888	0.0737429	-2.86084e-05
4025	post	meditation	0.0339926	0.00779042	-0.00061911	4026	post	meditation	0.02346	0.0320053	-1.45779e-05
4025	post	rest	0.0288073	0.00597286	-0.00096674	4026	post	rest	0.0417534	0.0523059	-3.78811e-05
4025	pre	meditation	0.0381004	0.00733043	-0.000522507	4026	pre	meditation	0.04018	0.0733565	-1.63264e-05
4025	pre	rest	0.0390454	0.0200493	-0.0012035	4026	pre	rest	0.0450856	0.0346032	-4.11745e-05
4026	post	meditation	0.0283608	0.00339645	-0.000418981	4027	post	meditation	0.0322955	0.0502685	-1.33346e-05
4026	post	rest	0.0341595	0.0185316	-0.000615283	4027	post	rest	0.0411406	0.0690356	-2.28403e-05
4026	pre	meditation	0.0351045	0.0212833	-0.000743192	4027	pre	meditation	0.0351548	0.0600836	-1.43326e-05
4026	pre	rest	0.0410901	0.0203713	-0.000770754	4027	pre	rest	0.0291322	0.2970110130765603	-6.39356e-05
4027	post	meditation	0.0339926	0.0263679	-0.000834615	4099	post	meditation	0.0285878	0.0736434	-1.53606e-05
4027	post	rest	0.0399893	0.0484534	-0.000833994	4099	post	rest	0.0351822	0.1791643693938488	-2.62164e-05
4027	pre	meditation	0.0359606	0.0203331	-0.000658788	4099	pre	meditation	0.0319619	0.0364548	-1.45713e-05
4027	pre	rest	0.0361431	0.0499651	-0.00101443	4099	pre	rest	0.044525	0.0639892	-4.28095e-05
4099	post	meditation	0.0310801	0.0232402	-0.000488461
4099	post	rest	0.0415244	0.0804717	-0.000789565
4099	pre	meditation	0.033134	0.0142656	-0.000558311
4099	pre	rest	0.041785	0.0207707	-0.000764877

## Sheet: Fig 3A PC12
Plate	Well	Condition	Day 2	Day 3	Day 4	Day 5	Day 6	Day 7	Day 8	Day 9	Day 10
3	1	pre	13.248204309656833	35.59457302474065	9.246380116292348	1.721582487743719	38.074335879603254			75.64131797970587
3	2	pre					9.212176490708035
3	3	pre				68.42150267928402	69.53597081290617	128.92486603579982		535.093	509.96921673697415
3	4	pre				43.58111959867748	64.16828183787482	66.03960019762096	69.22243757838332	218.73332573252773	243.47850872192453
3	5	pre			81.11959867745985	29.204195644738352	103.50017101812794
3	6	pre	53.93911754645995	-27.4598	205.57519097024283
3	7	pre				-0.359138			257.3737316155514	259.1282221370011	322.20222486440707
3	8	pre					44.601527761942776	79.86166533652566	164.32276821343066	205.82506745715042	371.2315838812248
3	9	pre	-8.91575	-22.5003	207.40508493900353				202.6539479851531	-2.36005
3	10	pre	-32.7956		66.38068635275343	8.421692699426146	137.80070687492875	490.7593204879718	181.21764907080154	276.35503363356526	321.82191312279105
3	11	pre			10.591722722608601	27.8389	48.77341998251815	54.76950556759015		216.90177340616282	308.004
3	12	pre			36.47246608140463	37.69049519249042	74.71354463573138	148.43233382738572	202.80417906116233	645.8396990080951	665.4794208186067
3	14	pre	17.80868772089843	36.472466081404654	31.165203511572244
3	16	pre			46.56823623304071			233.58225971953033	439.29540531296317	620.0338235853001	708.2328126781438
3	17	pre			19.933112909968475				241.45935469159738	512.4885987914719	629.7429027476912
3	18	pre			14.724660814046302			21.365864781666865	374.37293353095436	329.82556150951996	548.7658191768328
3	19	pre				112.9688747007183	158.81313419222442	179.6773457986547	393.307	344.84551362444427	613.9550792383993
3	20	pre		11.999771975829441	22.15539847223807		93.869	182.3566298027591	375.9730931478737	561.8871850416144	696.6982100102612
3	21	pre		0.57006	23.05609394595829	38.61209288184548	91.27380002280243	310.632	182.09725230874477	455.61723292669035	642.7919930941252
3	22	pre		1.0973663208300228	138.63299509748035	112.58756761550063	222.01936132502783	320.7397484133319	175.4143626724433	383.48184138287894	351.97739710409303
3	23	pre		12.940371679398035	19.33502451259835	13.886671987230667	143.50131113898078		359.39687606886326	406.17945502223233	422.3287486655404
3	24	pre			24.712119484665383	19.463763158894857	210.1328240793524	484.2777334397447	489.61919963516135	911.6805381370428	578.514
3	25	pre				10.89955535286742	89.29141488997836	153.91631512940376	534.4544521719304	409.6881769467563	451.4878577129176
3	26	pre		-38.9579	50.1938	41.58020750199522	103.88781210808351	321.13214000684076	137.33488606935194	245.69699388135143	388.98529244099876
3	27	pre		-45.2229	40.385930908676336				264.1464566672639	343.12934671075135	383.8972181051192
3	30	pre				-21.9986	63.28240793524116	95.49652263139893	526.2626838444876	663.6215938889522	488.6453464067192
3	31	pre			15.802075019952127	57.809827841751236	296.56823623304075	453.95811956067337	440.99304526279786	529.6531182305325	507.7623228062175
3	32	pre				6.886329950974815	61.49811880059289	97.13069585376051	139.381	498.5933758978452	542.2106943335993
3	33	pre				75.2069	146.79626040360284	310.26298787671493	147.26561015467644	279.9006194656634	306.14715159806946
3	34	pre			21.023828525823752	42.55358568008211	223.0347166799681		190.31467335537573	303.66833884391747	357.22551590468595
3	35	pre				10.027362900467471	136.9779196594839	117.90179759054462	121.99635161327103	331.0967962604036	388.2601755786113
3	36	pre				76.92965454338163	120.39296165393539	101.2128035571771	88.6465	198.79527229886375	296.9946414319918
3	37	pre				83.47394823851332			151.02040816326533	102.7134876296888	148.9567894196785
3	38	pre				32.5428	119.75259377494017	92.59491506099651	49.12970774902139	523.561	480.16759776536315
3	39	pre				32.24603808003651	99.59953255045038	74.24371983430244	141.09451601869802	261.3974081252613	456.50011401208525
3	40	pre			1.8298939687606974	80.59514308516704	352.26313989282863	315.9032607456391	94.10177478812754	176.3576939155551	254.26975259377497
3	41	pre			9.765135104321065		58.151864097594355	173.93683730475436
3	44	pre			8.72192	-7.10295	75.7211
3	45	pre			7.787025424695036	35.540417284232134	80.4811	43.60962261999774	73.17010603123933	247.5116862387414	223.98529244099876
3	46	pre				79.04742902747695	58.890092349789114		124.09645422414779	555.4953825105462	433.5765591152663
3	47	pre				23.988142743130787	18.5726	42.09896249002396	285.857	552.7476912552731	764.7474632311025
3	48	pre				26.165773571998653	42.57211264394029
3	49	pre				46.25470299851786	126.02895906966141	156.7400144415308	236.00121612890973	595.0784783187019	689.9593356895832
4	1	pre								320.48607152358153	506.04834112415926
4	2	pre		-20.9326	41.71702200433247		49.8347				167.59206475886447
4	3	pre		-17.575							194.70983924295982
4	4	pre			132.28252194732644	121.45137384562767	83.7248
4	5	pre			116.14981188005933			233.76467905597997		318.19632881085397	788.6443963060085
4	6	pre		-35.891	51.82419336449665	224.56390377380004	404.9823281267815	146.81336221639495
4	7	pre				413.91232470641893	398.028	581.7267130315813		67.59919051419452	180.0869749336287
4	8	pre				183.83308630714862	448.9613499030898	367.2718808193669		763.4306236461066	608.1946186295748
4	9	pre		-21.8476	31.621251852696393	106.2250598563448	96.09508607912441	729.6640443887053		448.30692053357666	515.7165659559914
4	10	pre		-14.8615		111.19028617033406	140.85338045832862	237.32185611674842		276.3025880743359	487.54988028731054
4	11	pre		23.41238171246154		151.84699578155286	310.0976703530575
4	12	pre		-20.8927	28.138182647360644	154.95952570972526	245.72454680196105				208.34568464257214
4	13	pre		24.71782008892944	21.166343632425043	35.780792764033016	170.9649222817619	33.80458328582832			573.7829209896249
4	14	pre		22.443278987572693		26.12586934215028		187.46057082050706	806.4844373503591	49.013795462319024	513.1854976627523
4	15	pre		28.862159388895243		0.0855091	16.78257895336907	191.8723634705279
4	16	pre	-38.194	27.92155968532667			312.63253904913927		394.61577927260294	589.2956903431764	752.8389009234979
4	17	pre		-25.6014			21.665146505529606	307.9485425455099	143.71793410101475	171.0694333599362	482.1628092577814
4	18	pre		10.204081632653079			121.4266712271501	102.46266104207047	264.4738342264281	411.00216622962034	490.51419450461754
4	19	pre				29.57473492190174	181.40462889066248	93.65522745411018			86.85440656709612
4	20	pre			32.567552160529026	-3.62558	70.6647	229.3273286968419		376.19997719758294	411.09717630068803
4	21	pre				11.110477710637339	35.26108767529359	110.46060882453546	310.64017785885306	539.356	487.34893398700274
4	22	pre			-19.4277	-5.7063	41.698019990118965	165.50564359822147	357.78560027362903	303.7034925702125	368.9396876068864
4	23	pre			32.73857028845059	6.45308	26.83844487515678	-10.5689	140.65508086714337	248.1444533120511	299.4994869456163
4	24	pre				12.413065784973218	215.8077756242162	168.0462128985673	329.8483639265762	510.3922015733668	474.02006612700956
4	25	pre						131.84015505643598	499.02234636871515	695.5592292783036	447.18960209782244
4	26	pre					40.17785885303844	318.77779044578733		894.6129289704709
4	27	pre					59.7252	47.052787595485135	337.4111655835519	594.6813362216395	776.6146961577928
4	28	pre				127.03796602439861	520.9155170448068	98.1359	144.59962756052147	158.09770835708585	461.5779272602896
4	29	pre							259.4943564017786	254.20419564473838	348.61
4	30	pre	-5.09064	-14.7703	153.18093717934102		124.22471782008897	40.22061338501883	163.81541443393004	212.68099418538364	349.0594002964315
4	31	pre		-24.2903	180.478		115.1522061338502		83.27157678713948	266.81108197468933	451.40804925322084
4	32	pre						244.55972333067305
4	33	pre		-24.7349		43.79774256071146	425.4474974347281	261.7432447839471	217.9407517196823	330.3990422984836	423.8285258237373
4	34	pre			27.910158476798546	142.321	240.2462661042071		176.48614753163835	273.01048911184586	315.81205107741425
4	35	pre			-8.78748			-2.21183	83.89769315547453	241.72082240717523	415.2909208376089
4	36	pre		-19.5987	-11.7062	56.96955877322998	198.32972295063286	146.52738190248172	85.0302	110.46915973093152	81.12529928172388
4	37	pre		-5.10204	88.48287918519368	119.31079694447612	151.76338691901344		862.3589100444649	797.346	858.112
4	38	pre		-15.403	16.829608938547505	166.8709383194619	277.66503249344436	235.7560901455555	499.2095162087183	239.82442138866728	527.2032835480561
4	39	pre				154.64029187093834	146.13499030897276	308.9271462775054
4	40	pre		-11.9086	164.63915175008555	20.755900125413305	72.67985406453086			56.504389465283346	42.059058260175604
4	41	pre			166.6286626382397	286.51	126.02781894880863	60.68293239083346		57.764223007638826	469.4732641660017
4	42	pre					149.3432903887812	84.47440428685444	592.5664120396763	508.8340364078593	912.7779044578725
4	43	pre				387.1052331547144	354.59611218789195	161.0857750921598
4	44	pre				357.4335879603238	374.2033405540987	84.49435640177859	207.42598715463845	388.26701630372827	516.032
4	45	pre						430.7224565803976	154.4384904799909	316.7269980617946	425.02137726599017
4	46	pre				134.06681108197475	323.8456276365295	448.1963288108539		4.959525709725237	73.28411811652037
4	47	pre				105.90419727348245	295.3873967783442	241.55740508493898	505.9875346786759	271.5159806939536	426.9068521263255
4	48	pre			40.434386044920785	208.26587618287547	252.2346368715084	312.3513092387793	236.66628662638246	695.2285942309885	859.6197696955878
4	49	pre				59.97035685782696	129.05027932960894	123.65099271951397	838.5189830121993	164.63345114582145	372.2637099532551
5	1	post					181.95838050989735	499.9375317221724
5	2	post					238.9489712255495
5	3	post				140.83082809510793	588.939	630.0081989614649	175.38359426853555	166.70831218521843	427.0292429625581
5	4	post	15.847421231405932						292.39622240442145	348.392	578.8544879553352
5	5	post	-13.3604
5	6	post				543.9308163823059	346.1250146410026	414.37160816772723	395.7248272361691	601.9404208800217	1340.6356147268966
5	7	post				514.875	351.996	352.028	365.2403076562683	424.84545608349936	404.9291375473393
5	8	post				386.7059696247999	309.76379182446414	384.55922323099145	526.0823079626032	699.2363253035569	554.3808668589055
5	9	post				267.64143208526923	275.6764143208527	392.7644165072424	548.8232183230817	1094.6108096149092	1553.057692057419
5	10	post			46.41783469331981	281.697	322.58228243470114
5	11	post			35.57958849021981
5	12	post				123.00394331003788	578.1321984929529
5	13	post				69.40095524408179	221.95369538906027			665.7595752157107	915.8357084293132
5	14	post				73.31823683285833	168.27782766563854	352.51239604888144	1011.1310662554171	1975.9067660953424	2726.228868152891
5	15	post				162.89774723773084		150.67348612032953	922.6135165736151	1499.9453402569009	1651.5558505446454
5	16	post				149.56076992152424	195.85757232655294	107.50400187404831		320.27486042244175	1013.6922656463515
5	17	post				-2.40893	115.7498145473002	179.83445906375673
5	18	post				44.075274274782345	105.0286963651271	168.3246788740093
5	19	post			51.097749840575766	214.8791629250771	510.29555303947217	263.8464842072386
5	20	post				229.35618631163862	299.9271203425344	488.2429495438514	629.9930156994928	805.3722718931792	782.6012832025402
5	21	post							501.0766017256862	635.3041601743433	830.6768047475891
5	22	post			99.80869089915281	103.9823527115137	231.13653222972707	143.68094327099521
5	23	post		-24.3665	35.07203373287005	117.02650997540314	167.36227696872683	399.18400812087623	556.3646065149209	592.4335298481241	860.4940199638205
5	24	post			71.85413657127239		256.9593565767384	528.9930894467653	137.67618006481084
5	25	post						172.40073400226444	292.48038105649476	366.7473548588608	659.9500253777378
5	26	post				37.79721235310193		182.47374380197553	276.51973607152615	450.5095068910319	504.69292937180336
5	27	post								198.2938351618319	138.27743723890214
5	28	post		-18.354	246.70675047827277	195.71701870144068	381.77878421114275	420.18115800570024		188.04122906336625	150.77890133916372
5	29	post		18.596025455823224	25.57685550306486			364.9357748018585	592.3046890251044	815.3867176824269	1120.2397220161638
5	30	post			28.0131	239.70639909420996	373.43926912114944
5	31	post							293.3549369460821	354.93304181470353	505.4815913793776
5	32	post		-24.0464	199.0903057041346				294.31538671768243	296.2519033303401	686.7489165658064
5	33	post		21.94198258696756	146.41197829227346	63.90114395033771					1956.2370671143558
5	34	post			135.64819204533413		327.61878733455666	429.0282278530434	472.8682700191309	896.871	743.3920274860423
5	35	post	19.798539804005785	51.63003162456567	98.09627923320188	44.902978955998904	101.39772771639403	149.1755488749203	616.1519540858158	1432.0267051887715	1746.7418888845507
5	36	post			63.74497325576854	332.3630299345757	318.44792358047346	344.2835784218034	142.41205637762073	258.9192987935814	287.1237262327724
5	37	post			50.5056	253.6394278946889	451.7526256198025	374.98926326474844	741.4847928786163	1392.5526100027332	1607.8436731347363
5	38	post			177.8588997774568	70.83902705657286	133.87732791941596	151.5519462772811	508.0818334439543		598.7076875024402
5	39	post			168.62140319369075	194.64724944364193	148.28797876078553
5	40	post				332.0228009214071			150.23230390817164
5	41	post			18.18217311521493	372.0883926131262	359.2316401827197	473.8882598680358
5	44	post		-14.8401	92.57798774060049				478.7842111427791	896.4861593721938	1028.3488853316676
5	45	post				224.01775140228267	256.0535665482373		355.99500253777376	903.1468394955687	1256.6313981181431
5	46	post		54.718307109670874	84.32436653262016	116.24956076992152	133.51423105454262	387.67422793112877
5	47	post	0.8472260180377102	-30.8992	114.1412563932378	152.17077265451138	263.27646117206103	304.21465661968534	238.79149910852564	469.4491078749073	620.4388396517394
5	48	post				257.38882598680357	262.70643813688366	455.88802561199395	483.6787426839354	753.7422402686136	722.3072484892656
5	49	post				181.33057431772926	168.3064589596429	321.1668553729226	424.35295255975643	795.4850592874483	605.2938316124979
6	1	post					515.8806075040019
6	3	post	-20.5794								202.1083043766837
6	10	post	-12.1071
6	12	post									424.43680943271005
6	13	post									668.4066684886582
6	15	post				189.53265919650178	156.62749385077893	138.51559754812013
6	17	post				125.48705735368762	58.10721118182174
6	18	post				117.74099090305705
6	20	post				26.388943114824503	52.969195330496234	153.51969702885253
6	21	post				28.719790731269285	81.00769140670751	131.48401202514347
6	22	post				29.508452738843555	90.85815796665757	154.45672119626755
6	23	post				43.91910358021318	105.2063405301995	142.04375382292847
6	24	post					33.643071877562164		181.51719829773944	708.8783039862569	852.0477882325382
6	25	post				90.11439503377193	37.414594151407485		186.15937219380783	552.4147893647757	479.9789169562332
6	26	post				108.31720499076923	145.83453714910394	181.24780384960764	172.53347909264826	807.0354897903409	1127.556319056729
6	27	post							245.40077304493812	502.38160309217966	854.0780072619374
6	28	post				349.42	509.9324561745989	601.8467184632805
6	29	post					381.4391129504549	473.6891422324601	580.3810564947487	600.5505016983562	616.324
6	30	post			28.0131	138.26962870417364	237.95338304767114	223.6806829865043	693.6672783352204	727.1268496466638	731.5464803029712
6	31	post			160.80505993050403	110.2187691146423	228.05287087877963	257.83000819896154	392.96841447702343	958.7488124520102	1405.7145459987769
6	32	post			129.09264826455313				304.84519579900825	831.7627767149496	1142.4803810564947
6	33	post						262.5034162339437	194.56916409635735	745.7502049740367	839.1324717916683
6	34	post							250.2127825713505		316.74930699254287
6	35	post	9.55374	-29.813					65.49408503494318
6	36	post				341.68716407032883	967.825	346.5518812061583
6	37	post				291.34293783104937	979.1160738687387	345.59403427946745			177.2420255339086
6	38	post			11.240385741615592	241.09241400851133	351.08148205989147	562.5047176563984	390.7195564752274	295.36953890602433	367.55944247062035
6	39	post		-24.6633	60.200874555889584	191.22711123257722	390.27967568552435	495.3981702000287	342.77255039758455	692.6748135712332	840.9923227906284
6	40	post			59.38585874360675		136.09104751493382		430.3925918301432	463.1359075469489	674.0053878889626
6	41	post						36.47756998399252	830.1916995275838	1025.9672822394878	949.6935150119081
6	42	post				101.9677507515715	204.21270448600325	314.90649279662676	485.14621481279045	625.0318197790184	987.1146162755892
6	43	post		11.685472221137712		121.13770350993636	162.32381993518914	266.05473782844655	703.4279467457932	801.7764416507242	705.2056898189722
6	44	post		8.062312107133101		115.05485495646744	161.9555173804969	276.34482489360875	364.45424849360353	472.74300810786195	484.4714272700061
6	45	post			74.4427	102.88134931480108	110.97879982821223		169.61308710420488	157.76753992113376	355.9923996928643
6	46	post			51.352828641705386	140.24674969741932	319.9456005413918	334.64516716771436	163.44824893608717	288.326	203.23663764494597
6	47	post			58.4508	272.4931349965513	446.24995119665795	618.0129881960984	836.7664857689455	1462.714246671612	1101.0307265841566
6	48	post				245.3766967295254	659.8612032952017	799.7247491508219
6	49	post		40.272517862023186	184.1916214422364		451.7042127044861	146.7809315581931	291.3735212587358	413.60637176433846	385.379

## Sheet: Fig 3C 3D BDNF
SeqId																																	10001-7	10356-21	10531-18	10743-13	11830-48	14047-78	15539-15	15627-83	15669-7	16043-30	18900-37	19108-50	20073-22	20128-1	24050-26	2421-7	2855-49
SeqIdVersion																																	3	3	3	3	3	3	3	3	3	3	3	3	3	3	3	3	2
SomaId																																	SL002564	SL000455	SL010845	SL008760	SL010616	SL003951	SL008760	SL003721	SL007123	SL025982	SL000447	SL013794	SL002542	SL006051	SL003724	SL003951	SL000409
TargetFullName																																	RAF proto-oncogene serine/threonine-protein kinase	Transcription factor AP-1	GTPase NRas	SLIT and NTRK-like protein 1	Tyrosine-protein phosphatase non-receptor type 11	Brain-derived neurotrophic factor	SLIT and NTRK-like protein 1	RAC-alpha serine/threonine-protein kinase	Serine/threonine-protein kinase B-raf	SHC-transforming protein 1:Phosphotyrosine Interaction Domain	GTPase HRas	Methyl-CpG-binding protein 2	GTPase KRas	cAMP response element-binding protein	Glycogen synthase kinase-3 beta	Brain-derived neurotrophic factor	Mitogen-activated protein kinase 3
Target																																	c-Raf	c-Jun	RASN	SLIK1	SHP-2	BDNF	SLIK1	PKB	BRAF1	SHC1:PID	H-ras (WT)	MECP2	K-ras	CREB1	GSK-3 beta	BDNF	ERK-1
UniProt																																	P04049	P05412	P01111	Q96PX8	Q06124	P23560	Q96PX8	P31749	P15056	P29353	P01112	P51608	P01116	P16220	P49841	P23560	P27361
EntrezGeneID																																	5894	3725	4893	114798	5781	627	114798	207	673	6464	3265	4204	3845	1385	2932	627	5595
EntrezGeneSymbol																																	RAF1	JUN	NRAS	SLITRK1	PTPN11	BDNF	SLITRK1	AKT1	BRAF	SHC1	HRAS	MECP2	KRAS	CREB1	GSK3B	BDNF	MAPK3
Organism																																	Human	Human	Human	Human	Human	Human	Human	Human	Human	Human	Human	Human	Human	Human	Human	Human	Human
Units																																	RFU	RFU	RFU	RFU	RFU	RFU	RFU	RFU	RFU	RFU	RFU	RFU	RFU	RFU	RFU	RFU	RFU
Type																																	Protein	Protein	Protein	Protein	Protein	Protein	Protein	Protein	Protein	Protein	Protein	Protein	Protein	Protein	Protein	Protein	Protein
Dilution																																	20	20	20	0.5	20	0.5	20	20	20	20	0.5	20	20	20	20	20	20
PlateScale_Reference																																	372.6	2190.6	3259.9	3147.1	14465.8	4054.1	1192.8	7544.6	1459.2	3421	1601.3	438.9	442.4	451.9	2649.2	1036.7	10190.2
CalReference																																	372.6	2190.6	3259.9	3147.1	14465.8	4054.1	1192.8	7544.6	1459.2	3421	1601.3	438.9	442.4	451.9	2649.2	1036.7	10190.2
Cal_PLT23671																																	0.895888	1.16348	0.840462	1.15177	1.11418	0.973607	0.944269	1.00356	1.08668	0.999124	0.968489	0.968019	0.829241	0.866705	1.17617	1.19257	1.2245
ColCheck																																	PASS	PASS	FLAG	PASS	PASS	PASS	PASS	PASS	PASS	PASS	PASS	PASS	FLAG	PASS	PASS	PASS	PASS
CalQcRatio_PLT23671_200170																																	1.042	0.958	1.308	1.008	0.93	1.02	1.018	1.022	1.015	0.968	1.04	0.997	1.341	0.976	0.948	1.002	0.972
QcReference_200170																																	327.4	1051.2	2314.8	2185.4	11439.5	3647.5	837	6768.4	1129.8	2845.3	1361.2	296.9	230.8	322.2	2665.9	901.1	9938.1
PlateId	PlateRunDate	ScannerID	PlatePosition	SlideId	Subarray	SampleType	PercentDilution	SampleMatrix	Barcode	Barcode2d	SampleName	SampleNotes	AliquotingNotes	SampleDescription	AssayNotes	TimePoint	ExtIdentifier	SsfExtId	SampleGroup	SiteId	SubjectID	CLI	RMA	HybControlNormScale	RowCheck	NormScale_20	NormScale_0_005	NormScale_0_5	ANMLFractionUsed_20	ANMLFractionUsed_0_005	ANMLFractionUsed_0_5	level	foldchange	foldchange	foldchange	foldchange	foldchange	foldchange	foldchange	foldchange	foldchange	foldchange	foldchange	foldchange	foldchange	foldchange	foldchange	foldchange	foldchange
PLT23671	2023-06-26	SG14464449	F4	258633890009	6	Sample	20	EDTA Plasma	a0y4W000013BiSVQA0	0421711231	a0y4W000013BTPhQAO						EXID40000009148962	EID1063334			1580		SS-2340753	0.97785	PASS	0.626562	0.790771	0.726816	0.968	1	0.972	Advanced	-0.0293548	0.0638744	0.0505726	0.29135362610693716	-0.379288	0.4113697556320508	0.12496828216188782	-0.418851	-0.149353	-0.285501	0.0739042	0.15362213323625773	0.056050955414012726	0.108575	-0.554352	-0.201752	-0.36159
PLT23671	2023-06-26	SG14464449	H1	258633890006	8	Sample	20	EDTA Plasma	a0y4W000013BiSLQA0	0421711232	a0y4W000013BTPiQAO						EXID40000009149103	EID1063335			1960		SS-2340753	0.904913	PASS	0.766027	0.857585	0.816005	0.948	0.93	0.957	Advanced	0.035211267605633756	-0.228136	-0.14382	0.19597822093062112	0.43417864516380367	0.5379057765939739	0.19505	0.7220420834770609	0.00605479	0.21097922848664696	-0.0639364	0.016195617656398875	-0.230152	-0.0498567	0.7545924540754592	0.3224322307883609	0.5400187196621753
PLT23671	2023-06-26	SG14464449	F1	258633890006	6	Sample	20	EDTA Plasma	a0y4W000013BiSgQAK	0421711233	a0y4W000013BTPjQAO						EXID40000009148963	EID1063336			2119		SS-2340753	0.824375	FLAG	0.144012	0.887131	0.616595	0.693	0.882	0.728	Novice	-0.344928	0.590909	0.5348462664714495	0.4153123164284318	0.23024697184206389	-0.339683	3.0666826003824097	0.010133956961454249	-0.599814	-0.388549	-0.427739	0.4735907678650688	0.738609	0.43688223665631165	-0.259264	-0.672064	-0.395318
PLT23671	2023-06-26	SG14464449	H4	258633890009	8	Sample	20	EDTA Plasma	a0y4W000013BiS1QAK	0421711504	a0y4W000013BTPkQAO						EXID40000009148997	EID1063337			213		SS-2340753	0.987005	PASS	0.875008	0.925538	0.958753	0.969	0.973	0.979	Advanced	0.048366013071895475	-0.19327	0.00161801	0.31273957158962795	-0.0624083	-0.116344	-0.107508	0.18162036015011518	-0.141127	-0.0107482	-0.0573434	0.048986	0.0033557	0.0161531	0.1306432281262484	-0.0250219	-0.0305545
PLT23671	2023-06-26	SG14464449	B4	258633890009	2	Sample	20	EDTA Plasma	a0y4W000013BiTBQA0	0421711512	a0y4W000013BTPlQAO						EXID40000009148973	EID1063338			214		SS-2340753	1.00253	PASS	0.923175	1.00532	0.975126	0.894	0.866	0.819	Advanced	-0.022783	0.094422	-0.198163	0.11424000701262282	0.0382336	1.1110987296634725	0.00330985	0.1905559719589085	-0.0196276	0.0234965	0.00429812	0.00273556	-0.233588	-0.0449588	0.3590237636480411	0.2435010286141761	-0.0810419
PLT23671	2023-06-26	SG14464449	D5	258633890010	4	Sample	20	EDTA Plasma	a0y4W000013BiS2QAK	0421711513	a0y4W000013BTPmQAO						EXID40000009148985	EID1063339			4013		SS-2340753	1.0345	PASS	0.657471	0.895984	0.799302	0.946	0.93	0.902	Advanced	-0.0511485	-0.0798328	-0.0952235	-0.0478509	-0.493214	-0.565209	0.5146675576344804	-0.426015	-0.218016	-0.445949	0.0962201	0.13640287769784165	-0.00913242	0.21967213114754092	-0.523399	-0.614802	-0.508998
PLT23671	2023-06-26	SG14464449	F5	258633890010	6	Sample	20	EDTA Plasma	a0y4W000013BiSWQA0	0421711523	a0y4W000013BTPnQAO						EXID40000009148976	EID1063340			4014		SS-2340753	1.02111	PASS	0.895532	0.8139	0.861169	0.967	0.968	0.96	Advanced	0.0874576	-0.0104008	-0.267077	-0.14464	-0.313253	-0.464686	-0.216375	0.19074696993966578	0.0377251	0.0825203	0.058869168848802333	-0.109741	-0.171254	-0.0138429	0.29842333764947826	0.013183140434486651	0.10838926174496644
PLT23671	2023-06-26	SG14464449	G4	258633890009	7	Sample	20	EDTA Plasma	a0y4W000013BiSDQA0	0421711525	a0y4W000013BTPoQAO						EXID40000009148987	EID1063341			4015		SS-2340753	0.981723	PASS	0.922874	1.02244	0.979847	0.957	0.984	0.968	Novice	-0.0464957	0.028014440433212995	-0.116832	0.0413824	-0.147897	-0.457077	0.0334773	0.11843862083409706	-0.0828136	-0.0245952	0.0964498	0.0576172	0.0448179	0.00110108	0.15939169749280735	-0.285102	-0.0435184
PLT23671	2023-06-26	SG14464449	H3	258633890008	8	Sample	20	EDTA Plasma	a0y4W000013BiShQAK	0421711197	a0y4W000013BTPpQAO						EXID40000009148986	EID1063342			4016		SS-2340753	0.940235	PASS	0.75412	0.855928	0.848416	0.968	0.984	0.967	Novice	-0.0942521	-0.0592774	1.2642419962335216	0.12767377894090326	0.1529846712645666	-0.725268	0.015258547612319928	-0.0306898	0.0433494	-0.0418942	0.0327556	0.012704174228675091	1.4274353876739565	-0.0398988	-0.235355	-0.484816	-0.0125663
PLT23671	2023-06-26	SG14464449	A2	258633890007	1	Sample	20	EDTA Plasma	a0y4W000013BiS3QAK	0421711198	a0y4W000013BTPqQAO						EXID40000009148966	EID1063343			4017		SS-2340753	0.905719	PASS	0.795609	0.845456	0.82223	0.96	0.898	0.943	Novice	-0.0795602	0.12143373058866014	0.19765765765765764	-0.0786469	-0.465943	-0.227275	0.22156127024800942	-0.521745	-0.0276402	-0.455537	0.012819321876451406	0.1458855710052427	0.10256410256410264	0.0220386	-0.565088	0.012844465203176059	-0.359357
PLT23671	2023-06-26	SG14464449	B2	258633890007	2	Sample	20	EDTA Plasma	a0y4W000013BiSoQAK	0421711199	a0y4W000013BTPrQAO						EXID40000009148969	EID1063344			4018		SS-2340753	0.926633	PASS	0.973702	0.948392	0.998557	0.962	0.968	0.972	Advanced	-0.0391061	0.10569732480148031	-0.0412224	-0.0483164	0.0377431	-0.107771	0.0433993	-0.0424863	-0.0680135	0.0969563	-0.0443305	-0.0239279	-0.127946	0.00311345	0.023737	-0.298973	-0.0211475
PLT23671	2023-06-26	SG14464449	D3	258633890008	4	Sample	20	EDTA Plasma	a0y4W000013BiTCQA0	0421711200	a0y4W000013BTPsQAO						EXID40000009148998	EID1063345			4019		SS-2340753	1.0273	PASS	1.1054	1.11303	1.08117	0.956	0.947	0.97	Advanced	-0.0625759	-0.00528603	-0.0204222	0.15764603879917627	-0.198962	-0.217624	-0.090813	-0.110619	-0.120453	-0.176046	0.0538657	0.0208333	-0.0855803	0.00502793	-0.304081	-0.0966458	-0.141145
PLT23671	2023-06-26	SG14464449	C4	258633890009	3	Sample	20	EDTA Plasma	a0y4W000013BiT1QAK	0421711201	a0y4W000013BTPtQAO						EXID40000009149116	EID1063346			4020		SS-2340753	1.00104	PASS	0.882903	1.02418	0.961187	0.969	0.941	0.967	Advanced	0.14439096630877457	-0.12514	-0.194131	-0.174526	0.12009184361307712	-0.438453	-0.193967	0.0705876	0.12764983986579215	0.23528660794076361	0.0379	-0.135716	-0.178337	-0.0814732	0.18696732954545436	1.1557377049180326	0.4505675305948904
PLT23671	2023-06-26	SG14464449	A4	258633890009	1	Sample	20	EDTA Plasma	a0y4W000013BiT2QAK	0421711202	a0y4W000013BTPuQAO						EXID40000009148982	EID1063347			4021		SS-2340753	0.948013	PASS	0.868765	0.969518	0.941297	0.959	0.947	0.949	Advanced	-0.0126024	-0.0314902	-0.135835	0.25606945298094663	-0.166509	-0.0504244	-0.164695	-0.267704	-0.00127916	-0.0902982	0.11414000927213719	-0.0697745	-0.0848806	-0.0204527	-0.224542	0.6985055230669266	-0.138665
PLT23671	2023-06-26	SG14464449	G3	258633890008	7	Sample	20	EDTA Plasma	a0y4W000013BiSyQAK	0421711203	a0y4W000013BTPvQAO						EXID40000009149102	EID1063348			4022		SS-2340753	0.945326	PASS	0.982984	1.06524	1.02189	0.959	0.93	0.954	Novice	-0.00651466	-0.00746697	-0.00287138	0.152738	0.7210090254249351	0.044201163188504866	-0.249272	0.5657812116082885	0.17219340496480195	0.610018	0.16837278737470696	-0.145308	0.10294117647058831	-0.115395	0.5827675802531223	0.29204185933317106	0.6580377450214421
PLT23671	2023-06-26	SG14464449	A6	258633890011	1	Sample	20	EDTA Plasma	a0y4W000013BiSHQA0	0421711204	a0y4W000013BTPwQAO						EXID40000009148968	EID1063349			4023		SS-2340753	0.9819	PASS	0.916944	1.02756	0.914089	0.963	0.925	0.932	Novice	-0.0503759	0.18504426153129372	0.4256579959981528	0.0912425	0.4842771286959062	0.6681512628288471	-0.236309	0.46290559779717766	0.0842666	0.2378719224310022	0.028100132625994645	0.00580998	0.4336688014638608	-0.0433962	0.7132040839738443	-0.0218903	0.22957526545908813
PLT23671	2023-06-26	SG14464449	H5	258633890010	8	Sample	20	EDTA Plasma	a0y4W000013BiRyQAK	0421711205	a0y4W000013BTPxQAO						EXID40000009148977	EID1063350			4025		SS-2340753	0.99193	PASS	0.80998	0.786034	0.789703	0.974	0.941	0.961	Novice	0.00105746	0.0468542	-0.0590704	0.13315834279228134	-0.247085	-6.23662e-05	-0.0673532	-0.191361	-0.00268009	-0.197484	0.013172858225928508	0.000625782	-0.0784857	-0.00793876	-0.160303	0.011510519860363999	-0.214116
PLT23671	2023-06-26	SG14464449	C2	258633890007	3	Sample	20	EDTA Plasma	a0y4W000013BiSzQAK	0421711206	a0y4W000013BTPyQAO						EXID40000009148989	EID1063351			4026		SS-2340753	0.914065	PASS	1.0532	1.06044	1.12275	0.97	0.968	0.973	Novice	-0.0553781	0.00610998	-0.0916873	0.24107319485657763	-0.147185	0.9337438423645321	0.0821269	-0.186906	-0.0146726	-0.0838051	0.0981217	-0.00469621	-0.0872247	0.00989011	-0.177475	0.30813447134645533	-0.121036
PLT23671	2023-06-26	SG14464449	A5	258633890010	1	Sample	20	EDTA Plasma	a0y4W000013BiSmQAK	0421711207	a0y4W000013BTPzQAO						EXID40000009148952	EID1063352			4027		SS-2340753	0.959652	PASS	0.858019	0.999999	0.933438	0.965	0.936	0.961	Novice	-0.00144456	-0.0282992	-0.0347763	0.7192628623403332	-0.163513	0.018577653594118892	0.40862585994002476	-0.36479	-0.00134504	-0.224781	-0.105238	0.0720299	-0.0275527	0.029924164787866303	-0.378468	0.0868417	-0.277721
PLT23671	2023-06-26	SG14464449	E1	258633890006	5	Sample	20	EDTA Plasma	a0y4W000013BiSdQAK	0421711208	a0y4W000013BTQ0QAO						EXID40000009148960	EID1063353			4099		SS-2340753	0.791853	PASS	0.980333	0.946631	0.99119	0.96	0.963	0.968	Advanced	0.1327769347496206	-0.132529	-0.313729	-0.0106584	0.375933	0.37622009352158736	-0.0810922	0.9065066541517215	0.19747580185993563	0.5796493128427327	-0.0776499	-0.0833333	-0.326908	-0.0598767	1.3614270322039985	0.9938891906572516	0.8775451144138744
[truncated: 17 more columns]

## Sheet: Fig 4A ATPrate
time	subject	level	Well	mitoATP Production Rate (pmol/min/1000 Cells)	glycoATP Production Rate (pmol/min/1000 Cells)	ATP Production Rate (pmol/min/1000 Cells)	XF ATP Rate Index	% Glycolysis	% Oxidative Phosphorylation
pre	1580	Advanced	A02	7.32816	6.29277	13.6209	1.16454	46.1992	53.8008
pre	1960	Advanced	A03	8.86595	5.06082	13.9268	1.75188	36.3388	63.6612
pre	2119	Novice	A04	9.48779	6.82866	16.3164	1.38941	41.8514	58.1486
pre	213	Advanced	A05	8.50622	7.88883	16.395	1.07826	48.1172	51.8828
pre	214	Advanced	A06	7.54633	6.77301	14.3193	1.11418	47.2998	52.7002
pre	4013	Advanced	A07	8.98704	5.80293	14.79	1.54871	39.2356	60.7644
pre	4014	Advanced	A08	10.2619	4.71782	14.9797	2.17513	31.4948	68.5052
pre	4016	Novice	A10	9.01601	5.20703	14.223	1.73151	36.6098	63.3902
pre	4017	Novice	A11	8.49046	5.7193	14.2098	1.48453	40.2491	59.7509
Control			B01	8.59677	5.93306	14.5298	1.44896	40.8336	59.1664
pre	1580	Advanced	B02	8.82191	4.48559	13.3075	1.96672	33.7072	66.2928
pre	1960	Advanced	B03	8.94313	7.28528	16.2284	1.22756	44.8921	55.1079
pre	2119	Novice	B04	7.67082	4.70877	12.3796	1.62905	38.0366	61.9634
pre	213	Advanced	B05	8.39353	6.29991	14.6934	1.33233	42.8757	57.1243
pre	214	Advanced	B06	8.78376	5.24861	14.0324	1.67354	37.4036	62.5964
pre	4013	Advanced	B07	8.19998	5.88769	14.0877	1.39273	41.7932	58.2068
pre	4014	Advanced	B08	8.12209	5.07035	13.1924	1.60188	38.4337	61.5663
pre	4015	Novice	B09	9.20606	4.62427	13.8303	1.99081	33.4357	66.5643
pre	4017	Novice	B11	7.90657	5.79158	13.6981	1.36518	42.28	57.72
Control			B12	8.06107	2.83942	10.9005	2.83898	26.0486	73.9514
Control			C01	9.58209	5.54328	15.1254	1.7286	36.6489	63.3511
pre	1580	Advanced	C02	8.41263	3.95107	12.3637	2.1292	31.957	68.043
pre	1960	Advanced	C03	9.66974	8.27357	17.9433	1.16875	46.1095	53.8905
pre	2119	Novice	C04	6.92198	5.75187	12.6738	1.20343	45.3838	54.6162
pre	213	Advanced	C05	8.50317	3.99573	12.4989	2.12807	31.9686	68.0314
pre	214	Advanced	C06	7.66202	6.85362	14.5156	1.11795	47.2154	52.7846
pre	4013	Advanced	C07	8.53401	6.19296	14.727	1.37802	42.0518	57.9482
pre	4014	Advanced	C08	8.96815	4.83895	13.8071	1.85333	35.0468	64.9532
pre	4015	Novice	C09	8.67935	4.68333	13.3627	1.85324	35.0478	64.9522
pre	4016	Novice	C10	9.05163	5.51542	14.567	1.64115	37.8623	62.1377
pre	4017	Novice	C11	8.73032	5.39514	14.1255	1.61818	38.1944	61.8056
Control			C12	8.49976	4.47691	12.9767	1.89858	34.4997	65.5003
Control			D01	8.74707	5.72671	14.4738	1.52742	39.5661	60.4339
pre	1580	Advanced	D02	9.07989	4.10114	13.181	2.21399	31.1139	68.8861
pre	1960	Advanced	D03	7.92545	7.65122	15.5767	1.03584	49.1197	50.8803
pre	2119	Novice	D04	7.08334	6.42934	13.5127	1.10172	47.5801	52.4199
pre	213	Advanced	D05	8.60613	5.06063	13.6668	1.70061	37.0287	62.9713
pre	214	Advanced	D06	7.60714	5.87048	13.4776	1.29583	43.5572	56.4428
pre	4013	Advanced	D07	7.20967	6.81418	14.0239	1.05804	48.5899	51.4101
pre	4014	Advanced	D08	8.54004	4.54604	13.0861	1.87857	34.7395	65.2605
pre	4015	Novice	D09	8.59783	4.78227	13.3801	1.79786	35.7417	64.2583
pre	4016	Novice	D10	9.23698	4.40654	13.6435	2.0962	32.2977	67.7023
pre	4017	Novice	D11	8.27295	5.90476	14.1777	1.40106	41.6482	58.3518
Control			D12	7.55508	4.75123	12.3063	1.59013	38.6081	61.3919
Control			E01	8.10688	4.76179	12.8687	1.70249	37.0029	62.9971
post	1580	Advanced	E02	7.12494	5.85788	12.9828	1.2163	45.1203	54.8797
post	1960	Advanced	E03	7.24453	6.83107	14.0756	1.06053	48.5313	51.4687
post	2119	Novice	E04	7.3861	5.9367	13.3228	1.24414	44.5605	55.4395
post	213	Advanced	E05	9.34409	5.70949	15.0536	1.63659	37.9278	62.0722
post	214	Advanced	E06	8.22109	7.02652	15.2476	1.17001	46.0828	53.9172
post	4013	Advanced	E07	7.92804	7.7279	15.6559	1.0259	49.3608	50.6392
post	4014	Advanced	E08	8.65729	4.69801	13.3553	1.84276	35.1771	64.8229
post	4015	Novice	E09	7.7823	5.43007	13.2124	1.43319	41.0984	58.9016
post	4016	Novice	E10	7.64061	5.75682	13.3974	1.32723	42.9696	57.0304
post	4017	Novice	E11	7.90405	5.27511	13.1792	1.49837	40.0261	59.9739
Control			E12	8.48799	3.64992	12.1379	2.32553	30.0704	69.9296
Control			F01	8.43509	4.76615	13.2012	1.76979	36.1038	63.8962
post	1580	Advanced	F02	7.50862	5.16339	12.672	1.4542	40.7464	59.2536
post	1960	Advanced	F03	7.93695	6.84122	14.7782	1.16016	46.2928	53.7072
post	2119	Novice	F04	7.29229	5.9855	13.2778	1.21833	45.079	54.921
post	213	Advanced	F05	8.34166	6.10629	14.448	1.36608	42.2641	57.7359
post	214	Advanced	F06	7.56556	7.24776	14.8133	1.04385	48.9273	51.0727
post	4013	Advanced	F07	8.25868	7.2026	15.4613	1.14662	46.5848	53.4152
post	4014	Advanced	F08	9.49601	4.91449	14.4105	1.93225	34.1035	65.8965
post	4015	Novice	F09	8.60689	4.21482	12.8217	2.04205	32.8725	67.1275
post	4016	Novice	F10	7.45598	5.88004	13.336	1.26801	44.0914	55.9086
post	4017	Novice	F11	9.24975	4.77088	14.0206	1.93879	34.0276	65.9724
Control			F12	9.4175	3.85413	13.2716	2.44348	29.0404	70.9596
Control			G01	8.3969	4.59992	12.9968	1.82545	35.3926	64.6074
post	1580	Advanced	G02	7.71809	5.91579	13.6339	1.30466	43.3904	56.6096
post	1960	Advanced	G03	8.80792	5.82797	14.6359	1.51132	39.8197	60.1803
post	2119	Novice	G04	7.93226	6.74767	14.6799	1.17556	45.9653	54.0347
post	213	Advanced	G05	6.72255	7.70634	14.4289	0.872341	53.4091	46.5909
post	214	Advanced	G06	8.58824	6.79626	15.3845	1.26367	44.176	55.824
post	4013	Advanced	G07	6.77787	8.52352	15.3014	0.795196	55.7042	44.2958
post	4014	Advanced	G08	8.58362	5.58103	14.1646	1.538	39.4011	60.5989
post	4015	Novice	G09	8.47476	4.88945	13.3642	1.73327	36.5862	63.4138
post	4016	Novice	G10	8.37755	4.97858	13.3561	1.68272	37.2756	62.7244
post	4017	Novice	G11	8.5743	5.70754	14.2818	1.50228	39.9636	60.0364
Control			G12	9.50814	4.63134	14.1395	2.053	32.7547	67.2453
post	1580	Advanced	H02	8.15681	5.4247	13.5815	1.50364	39.9418	60.0582
post	1960	Advanced	H03	8.74414	6.56573	15.3099	1.33179	42.8856	57.1144
post	2119	Novice	H04	8.68271	6.14231	14.825	1.41359	41.432	58.568
post	213	Advanced	H05	8.3743	5.29418	13.6685	1.58179	38.7328	61.2672
post	214	Advanced	H06	7.72802	6.98206	14.7101	1.10684	47.4644	52.5356
post	4014	Advanced	H08	9.20455	4.60683	13.8114	1.99802	33.3553	66.6447
post	4015	Novice	H09	8.52844	5.12309	13.6515	1.66471	37.5276	62.4724
post	4016	Novice	H10	7.78957	5.61416	13.4037	1.38749	41.885	58.115
post	4017	Novice	H11	8.7873	4.97414	13.7614	1.7666	36.1455	63.8545
pre	4018	Advanced	A02	8.33523	7.56531	15.9005	1.10177	47.579	52.421
pre	4020	Advanced	A04	9.2227	4.62012	13.8428	1.9962	33.3756	66.6244
pre	4021	Advanced	A05	9.62774	6.19711	15.8248	1.55359	39.1606	60.8394
pre	4022	Novice	A06	9.99412	5.72428	15.7184	1.74592	36.4177	63.5823
pre	4025	Novice	A08	7.66764	8.78085	16.4485	0.873223	53.3839	46.6161
pre	4027	Novice	A10	9.47769	6.75451	16.2322	1.40317	41.6118	58.3882
pre	4099	Advanced	A11	9.23939	6.03535	15.2747	1.53088	39.512	60.488
Control			B01	8.28966	5.68417	13.9738	1.45838	40.6772	59.3228
pre	4018	Advanced	B02	7.89657	5.25372	13.1503	1.50304	39.9514	60.0486
pre	4020	Advanced	B04	7.44391	5.54102	12.9849	1.34342	42.6727	57.3273
pre	4021	Advanced	B05	8.35193	7.2062	15.5581	1.15899	46.3179	53.6821
pre	4022	Novice	B06	8.46277	6.45229	14.9151	1.31159	43.2602	56.7398
pre	4023	Novice	B07	7.97615	5.59133	13.5675	1.42652	41.2113	58.7887
pre	4025	Novice	B08	6.98046	10.2171	17.1976	0.683211	59.4102	40.5898
pre	4026	Novice	B09	8.49176	5.88291	14.3747	1.44346	40.9255	59.0745
pre	4027	Novice	B10	7.67607	6.53043	14.2065	1.17543	45.9679	54.0321
pre	4099	Advanced	B11	7.85518	4.90418	12.7594	1.60173	38.4359	61.5641
Control			B12	8.42757	3.60559	12.0332	2.33736	29.9638	70.0362
Control			C01	8.80032	5.17449	13.9748	1.70071	37.0273	62.9727
pre	4018	Advanced	C02	7.70075	5.09346	12.7942	1.51189	39.8106	60.1894
pre	4019	Advanced	C03	7.25093	5.67118	12.9221	1.27856	43.8874	56.1126
pre	4020	Advanced	C04	8.62689	5.31288	13.9398	1.62377	38.1131	61.8869
pre	4021	Advanced	C05	8.31701	6.9209	15.2379	1.20172	45.419	54.581
pre	4023	Novice	C07	8.54561	5.03488	13.5805	1.69728	37.0744	62.9256
pre	4025	Novice	C08	7.55598	9.75447	17.3105	0.774617	56.3502	43.6498
pre	4026	Novice	C09	8.50629	5.91109	14.4174	1.43904	40.9997	59.0003
pre	4027	Novice	C10	7.27888	6.97742	14.2563	1.04321	48.9427	51.0573
pre	4099	Advanced	C11	7.54918	5.96248	13.5117	1.26611	44.1284	55.8716
Control			C12	8.03101	3.93527	11.9663	2.04078	32.8863	67.1137
Control			D01	8.64709	5.57166	14.2187	1.55198	39.1853	60.8147
pre	4018	Advanced	D02	7.17642	5.47526	12.6517	1.3107	43.2769	56.7231
pre	4019	Advanced	D03	7.3039	8.48737	15.7913	0.860561	53.7472	46.2528
pre	4020	Advanced	D04	8.29699	5.79709	14.0941	1.43123	41.1314	58.8686
pre	4021	Advanced	D05	8.70351	6.3742	15.0777	1.36543	42.2757	57.7243
pre	4022	Novice	D06	8.16402	6.07086	14.2349	1.34479	42.6478	57.3522
pre	4023	Novice	D07	9.66789	7.02224	16.6901	1.37675	42.0742	57.9258
pre	4025	Novice	D08	8.26392	10.098	18.3619	0.818372	54.9942	45.0058
pre	4026	Novice	D09	8.75177	6.2138	14.9656	1.40844	41.5206	58.4794
pre	4027	Novice	D10	8.52036	6.52492	15.0453	1.30582	43.3686	56.6314
pre	4099	Advanced	D11	8.13536	5.59357	13.7289	1.45441	40.7429	59.2571
Control			D12	7.78966	3.53516	11.3248	2.20348	31.2161	68.7839
Control			E01	8.53004	5.29597	13.826	1.61067	38.3044	61.6956
post	4018	Advanced	E02	7.76422	5.89592	13.6601	1.31688	43.1615	56.8385
post	4019	Advanced	E03	7.77243	6.17983	13.9523	1.25771	44.2927	55.7073
post	4020	Advanced	E04	7.50914	5.74463	13.2538	1.30716	43.3434	56.6566
post	4021	Advanced	E05	8.34751	6.36511	14.7126	1.31145	43.2629	56.7371
post	4022	Novice	E06	8.15139	6.28174	14.4331	1.29763	43.523	56.477
post	4023	Novice	E07	8.56372	5.75603	14.3198	1.48778	40.1964	59.8036
post	4025	Novice	E08	8.52718	10.856	19.3832	0.785482	56.0073	43.9927
post	4026	Novice	E09	8.42373	5.96439	14.3881	1.41234	41.4536	58.5464
post	4027	Novice	E10	8.41562	6.85163	15.2673	1.22826	44.878	55.122
post	4099	Advanced	E11	8.79619	5.81906	14.6152	1.51162	39.815	60.185
Control			F01	7.7313	5.26299	12.9943	1.46899	40.5023	59.4977
post	4018	Advanced	F02	8.78296	6.6624	15.4454	1.31829	43.1353	56.8647
post	4019	Advanced	F03	7.64325	7.83166	15.4749	0.975942	50.6088	49.3912
post	4020	Advanced	F04	8.59646	6.21063	14.8071	1.38415	41.9436	58.0564
post	4021	Advanced	F05	8.10912	6.77503	14.8841	1.19691	45.5184	54.4816
post	4022	Novice	F06	8.18908	6.84925	15.0383	1.19562	45.5453	54.4547
post	4023	Novice	F07	9.4445	6.24852	15.693	1.51148	39.8172	60.1828
post	4025	Novice	F08	9.41794	11.2328	20.6508	0.838431	54.3942	45.6058
post	4026	Novice	F09	8.71196	6.35621	15.0682	1.37062	42.183	57.817
post	4027	Novice	F10	8.86654	6.20831	15.0749	1.42817	41.1832	58.8168
post	4099	Advanced	F11	9.11759	6.41857	15.5362	1.4205	41.3138	58.6862
Control			F12	8.68237	4.03167	12.714	2.15354	31.7104	68.2896
post	4018	Advanced	G02	7.86051	7.44382	15.3043	1.05598	48.6387	51.3613
post	4019	Advanced	G03	7.00424	7.9028	14.907	0.886298	53.0139	46.9861
post	4020	Advanced	G04	7.85456	6.1197	13.9743	1.28349	43.7926	56.2074
post	4021	Advanced	G05	7.46523	7.37084	14.8361	1.01281	49.6819	50.3181
post	4022	Novice	G06	7.82854	7.44198	15.2705	1.05194	48.7343	51.2657
post	4023	Novice	G07	8.82051	6.54456	15.3651	1.34776	42.5937	57.4063
post	4025	Novice	G08	8.74546	12.4223	21.1677	0.704014	58.685	41.315
post	4026	Novice	G09	8.38462	6.7289	15.1135	1.24606	44.5224	55.4776
post	4027	Novice	G10	7.70208	5.61915	13.3212	1.37068	42.1819	57.8181
post	4099	Advanced	G11	8.0056	7.01476	15.0204	1.14125	46.7017	53.2983
Control			G12	9.59408	4.66819	14.2623	2.0552	32.7311	67.2689
post	4018	Advanced	H02	7.66127	9.10742	16.7687	0.841212	54.3121	45.6879
post	4019	Advanced	H03	7.26846	6.71397	13.9824	1.08259	48.0172	51.9828
post	4020	Advanced	H04	7.94245	5.75636	13.6988	1.37977	42.0209	57.9791
post	4021	Advanced	H05	9.35288	6.64205	15.9949	1.40813	41.5259	58.4741
post	4022	Novice	H06	8.55439	6.04068	14.5951	1.41613	41.3885	58.6115
post	4023	Novice	H07	8.92706	5.09418	14.0212	1.7524	36.3319	63.6681
post	4025	Novice	H08	8.52371	11.292	19.8158	0.754842	56.9852	43.0148
post	4026	Novice	H09	7.87204	5.6823	13.5543	1.38536	41.9224	58.0776
post	4027	Novice	H10	9.05624	5.55382	14.6101	1.63063	38.0137	61.9863
post	4099	Advanced	H11	9.82014	6.32029	16.1404	1.55375	39.1581	60.8419

[truncated: 36 more sheets: Fig 4B GlycoRate, Fig 4C MitoStress, Fig 4D 4E GlycoIndex, Fig 4F 4G OxPhosIndex, Fig 5A PlasmaProteome, Fig 5B PPI, Fig 5C proteomicsEnrichR, Fig 5D proteomicsclustering, Fig 5E-i HDAC, Fig 5E-ii SCFA, Fig 5E-iii opioids, Fig 5E-iv leptin, Fig 5E-iv antiinflamm, Fig 5E-iv proinflamm, Fig 5F ELISA, Fig 6A metabolomicsPCA, Fig 6B metabolomics VIP, Fig 6C metabolomics top25, Fig 6D pathways, Fig 6E tryptophan …]
